# Supplementary material for: Foliar spraying exogenous ABA resists chilling stress on adzuki beans (Vigna angularis)
Source: PLoS One. 2024 Sep 9;19(9):e0304628. doi: 10.1371/journal.pone.0304628 (PMC11383210; doi:10.1371/journal.pone.0304628)
Supplement: S1 Data — (ZIP) [file pone.0304628.s001.zip]

Archive with 24 entries (24 files):
- Data/APX.xlsx
- Data/ASA.xlsx
- Data/ASA+DHA.xlsx
- Data/CAT.xlsx
- Data/DHA.xlsx
- Data/DHAR.xlsx
- Data/GR.xlsx
- Data/GSH.xlsx
- Data/GSH+GSSG.xlsx
- Data/GSSG.xlsx
- Data/H2O2.xlsx
- Data/MDA.xlsx
- Data/MDHAR.xlsx
- Data/Physiological indicators.docx
- Data/POD.xlsx
- Data/PPO.xlsx
- Data/Proline.xlsx
- Data/Rate of superoxide anion production.xlsx
- Data/SOD.xlsx
- Data/soluble protein.xlsx
- Data/Soluble Sugar.xlsx
- Data/The ratio of SOD to CAT.xlsx
- Data/The ratio of SOD to POD.xlsx
- Data/Yield.docx
