# Supplementary material for: Foliar spraying exogenous ABA resists chilling stress on adzuki beans (Vigna angularis)
Source: PLoS One. 2024 Sep 9;19(9):e0304628. doi: 10.1371/journal.pone.0304628 (PMC11383210; doi:10.1371/journal.pone.0304628)
Supplement: S1 Data — (ZIP) [file pone.0304628.s001.zip › Data/APX.xlsx]

## Sheet: 画图
								平均数		平均数
1	LXD	1D	ABA	变12	636.8	642.667	583.111	620.859		620.859
2	LXD	1D	H2O	变12	523.556	531.644	594.889	550.03		550.03
7	LXD	1D	ABA	变15	547.822	593.422	572.089	571.111		571.111
8	LXD	1D	H2O	变15	543.556	484.667	555.911	528.044		528.044			1d	2d	3d	4d	5d		1d	2d	3d	4d	5d
14	LXD	1D	H2O	对照	436.8	511.822	514.756	487.793		487.793		T1	620.859	915.23	934.341	940.237	395.319		565.867	798.667	849.452	856.415	405.289
13	LXD	1D	ABA	对照	517.556	486.933	528.711	511.067		511.067		T2	550.03	765.481	828.489	854.963	377.985		492.681	731.644	769.896	736.089	396.563
												T3	571.111	879.23	893.852	928.267	489.63		547.052	775.052	763.526	697.985	469.156
												T4	528.044	716.074	740.237	750.089	434.104		463.763	594.4	638.785	520.385	371.348
												T5	511.067	533.141	533.156	505.289	454.696		423.585	429.511	450.044	440	399.081
												CK	487.793	464.504	437.541	445.867	464.356		397.437	388.578	406.044	396.415	376.652
19	LXD	2D	ABA	变12	950.044	904.444	891.2	915.23		915.23
20	LXD	2D	H2O	变12	809.6	761.067	725.778	765.481		765.481			1	2	3	4	5	6	7	8	9	10	11	12
25	LXD	2D	ABA	变15	841.244	935.378	861.067	879.23		879.23		1
26	LXD	2D	H2O	变15	685.333	733.867	729.022	716.074		716.074		2
32	LXD	2D	H2O	对照	469.156	458.133	466.222	464.504		464.504		3
31	LXD	2D	ABA	对照	512.533	564.756	522.133	533.141		533.141		4
												5
												6
												7
												8
												9
												10
37	LXD	3D	ABA	变12	936.8	928.711	937.511	934.341		934.341		11
38	LXD	3D	H2O	变12	827.244	833.156	825.067	828.489		828.489		12
43	LXD	3D	ABA	变15	855.911	894	931.644	893.852		893.852		13
44	LXD	3D	H2O	变15	725.778	758.133	736.8	740.237		740.237		14
50	LXD	3D	H2O	对照	458.844	439.022	414.756	437.541		437.541		15
49	LXD	3D	ABA	对照	551.556	520.622	527.289	533.156		533.156
55	LXD	4D	ABA	变12	966.222	936.8	917.689	940.237		940.237
56	LXD	4D	H2O	变12	868.444	800.8	895.644	854.963		854.963
61	LXD	4D	ABA	变15	970.667	919.911	894.222	928.267		928.267
62	LXD	4D	H2O	变15	738.578	775.022	736.667	750.089		750.089
68	LXD	4D	H2O	对照	442.667	472.089	422.844	445.867		445.867
67	LXD	4D	ABA	对照	458.133	538.267	519.467	505.289		505.289
73	LXD	5D	ABA	变12	411.644	394.133	380.178	395.319		395.319
74	LXD	5D	H2O	变12	361.067	387.556	385.333	377.985		377.985
79	LXD	5D	ABA	变15	531.644	453.689	483.556	489.63		489.63
80	LXD	5D	H2O	变15	393.422	475.022	433.867	434.104		434.104
86	LXD	5D	H2O	对照	473.6	481.867	437.6	464.356		464.356
85	LXD	5D	ABA	对照	455.911	447.822	460.356	454.696		454.696
4	TJH	1D	ABA	变12	566.222	542.667	588.711	565.867		565.867
5	TJH	1D	H2O	变12	522.844	499.289	455.911	492.681		492.681
10	TJH	1D	ABA	变15	542.667	510.311	588.178	547.052		547.052
11	TJH	1D	H2O	变15	450.044	488.267	452.978	463.763		463.763
17	TJH	1D	H2O	对照	389.022	391.2	412.089	397.437		397.437
16	TJH	1D	ABA	对照	419.2	439.022	412.533	423.585		423.585
22	TJH	2D	ABA	变12	766.667	797.822	831.511	798.667		798.667
23	TJH	2D	H2O	变12	720.622	747.822	726.489	731.644		731.644
28	TJH	2D	ABA	变15	752.978	787.556	784.622	775.052		775.052
29	TJH	2D	H2O	变15	687.556	628.711	466.933	594.4		594.4
35	TJH	2D	H2O	对照	362.844	404.311	398.578	388.578		388.578
34	TJH	2D	ABA	对照	423.156	419.467	445.911	429.511		429.511
40	TJH	3D	ABA	变12	850.489	864	833.867	849.452		849.452
41	TJH	3D	H2O	变12	776.533	788.267	744.889	769.896		769.896
46	TJH	3D	ABA	变15	718.4	792.711	779.467	763.526		763.526
47	TJH	3D	H2O	变15	620.622	689.778	605.956	638.785		638.785
53	TJH	3D	H2O	对照	389.333	380.178	448.622	406.044		406.044
52	TJH	3D	ABA	对照	458.133	482.4	409.6	450.044		450.044
58	TJH	4D	ABA	变12	841.956	886.044	841.244	856.415		856.415
59	TJH	4D	H2O	变12	671.378	590.489	946.4	736.089		736.089
64	TJH	4D	ABA	变15	733.6	683.111	677.244	697.985		697.985
65	TJH	4D	H2O	变15	493.422	598.578	469.156	520.385		520.385
71	TJH	4D	H2O	对照	419.911	385.333	384	396.415		396.415
70	TJH	4D	ABA	对照	468.444	406.667	444.889	440		440
76	TJH	5D	ABA	变12	392.711	399.733	423.422	405.289		405.289
77	TJH	5D	H2O	变12	379.156	394.133	416.4	396.563		396.563
82	TJH	5D	ABA	变15	590.489	331.644	485.333	469.156		469.156
83	TJH	5D	H2O	变15	386.044	339.022	388.978	371.348		371.348
89	TJH	5D	H2O	对照	389.6	412.533	327.822	376.652		376.652
88	TJH	5D	ABA	对照	415.556	383.111	398.578	399.081		399.081
