# Supplementary material for: Foliar spraying exogenous ABA resists chilling stress on adzuki beans (Vigna angularis)
Source: PLoS One. 2024 Sep 9;19(9):e0304628. doi: 10.1371/journal.pone.0304628 (PMC11383210; doi:10.1371/journal.pone.0304628)
Supplement: S1 Data — (ZIP) [file pone.0304628.s001.zip › Data/ASA.xlsx]

## Sheet: 画图
1	LXD	1D	ABA	变12	22.031	22.2636	22.7287	22.3411		22.3411
2	LXD	1D	H2O	变12	20.3256	20.2481	22.8605	21.1447		21.1447
7	LXD	1D	ABA	变15	25.0543	25.1318	24.5891	24.9251		24.9251
8	LXD	1D	H2O	变15	23.062	23.0465	22.7442	22.9509		22.9509			1d	2d	3d	4d	5d		1d	2d	3d	4d	5d
13	LXD	1D	ABA	对照	20.1163	21.7209	20.9535	20.9302		20.9302		T1	22.3411	25.1344	27.2067	28.2842	30.9354		21.4109	24.3049	25.9018	27.6667	28.3514
14	LXD	1D	H2O	对照	18.8217	19.5194	17.0543	18.4651		18.4651		T2	21.1447	24.4238	26.2946	27.1938	28.3618		20.5323	22.0052	24.124	25.9432	27.77
												T3	24.9251	27.8734	29.062	30.2455	32.0879		22.2894	23.8734	25.2351	26.8708	27.3979
												T4	22.9509	25.3876	27.5297	30.677	30.8656		19.7313	20.2739	22.3928	23.7494	18.2584
												T5	20.9302	21.3282	22.3824	21.8889	19.2532		18.646	19.5736	20.4806	20.7649	15.8346
												CK	18.4651	18.7597	19.6434	19.1318	19.0879		15.7003	16.2687	15.9483	15.6047	16.199
19	LXD	2D	ABA	变12	25.2946	24.5891	25.5194	25.1344		25.1344
20	LXD	2D	H2O	变12	25.5194	23.9845	23.7674	24.4238		24.4238			1	2	3	4	5	6	7	8	9	10	11	12
25	LXD	2D	ABA	变15	27.4884	27.1783	28.9535	27.8734		27.8734		1
26	LXD	2D	H2O	变15	25.6899	26.0853	24.3876	25.3876		25.3876		2
31	LXD	2D	ABA	对照	20.7597	21.9225	21.3023	21.3282		21.3282		3
32	LXD	2D	H2O	对照	18.2093	19.3411	18.7287	18.7597		18.7597		4
												5
												6
												7
												8
												9
												10
37	LXD	3D	ABA	变12	26.3256	27.7984	27.4961	27.2067		27.2067		11
38	LXD	3D	H2O	变12	24.8992	27.845	26.1395	26.2946		26.2946		12
43	LXD	3D	ABA	变15	30.0698	28.8295	28.2868	29.062		29.062		13
44	LXD	3D	H2O	变15	27.9845	26.8372	27.7674	27.5297		27.5297		14
49	LXD	3D	ABA	对照	21.5349	22.4961	23.1163	22.3824		22.3824		15
50	LXD	3D	H2O	对照	19.3333	20.7209	18.876	19.6434		19.6434
55	LXD	4D	ABA	变12	29.2403	27.5349	28.0775	28.2842		28.2842
56	LXD	4D	H2O	变12	26.5504	27.2481	27.7829	27.1938		27.1938
61	LXD	4D	ABA	变15	30.6357	30.1705	29.9302	30.2455		30.2455
62	LXD	4D	H2O	变15	30.8915	31.7209	29.4186	30.677		30.677
67	LXD	4D	ABA	对照	22.7829	20.6357	22.2481	21.8889		21.8889
68	LXD	4D	H2O	对照	18.4651	19.845	19.0853	19.1318		19.1318
73	LXD	5D	ABA	变12	30.0465	30.9612	31.7984	30.9354		30.9354
74	LXD	5D	H2O	变12	28.2326	28.0775	28.7752	28.3618		28.3618
79	LXD	5D	ABA	变15	31.6202	31.938	32.7054	32.0879		32.0879
80	LXD	5D	H2O	变15	30.3488	31.0465	31.2016	30.8656		30.8656
85	LXD	5D	ABA	对照	20.3101	18.0698	19.3798	19.2532		19.2532
86	LXD	5D	H2O	对照	18.9612	19.2713	19.031	19.0879		19.0879
4	TJH	1D	ABA	变12	20.2481	22.4961	21.4884	21.4109		21.4109
5	TJH	1D	H2O	变12	20.8682	20.5581	20.1705	20.5323		20.5323
10	TJH	1D	ABA	变15	22.8837	21.7984	22.186	22.2894		22.2894
11	TJH	1D	H2O	变15	20.5581	19.8605	18.7752	19.7313		19.7313
16	TJH	1D	ABA	对照	19.2403	18.6977	18	18.646		18.646
17	TJH	1D	H2O	对照	16.2946	15.2093	15.5969	15.7003		15.7003
22	TJH	2D	ABA	变12	23.8915	24.7442	24.2791	24.3049		24.3049
23	TJH	2D	H2O	变12	21.4884	22.4961	22.031	22.0052		22.0052
28	TJH	2D	ABA	变15	24.0465	23.5194	24.0543	23.8734		23.8734
29	TJH	2D	H2O	变15	20.6357	20.2481	19.938	20.2739		20.2739
34	TJH	2D	ABA	对照	19.2713	20.031	19.4186	19.5736		19.5736
35	TJH	2D	H2O	对照	16.062	15.8295	16.9147	16.2687		16.2687
40	TJH	3D	ABA	变12	25.4884	26.186	26.031	25.9018		25.9018
41	TJH	3D	H2O	变12	24.3566	23.5039	24.5116	24.124		24.124
46	TJH	3D	ABA	变15	26.3101	25.3488	24.0465	25.2351		25.2351
47	TJH	3D	H2O	变15	22.031	22.2636	22.8837	22.3928		22.3928
52	TJH	3D	ABA	对照	20.9457	20.4031	20.093	20.4806		20.4806
53	TJH	3D	H2O	对照	16.6899	15.7752	15.3798	15.9483		15.9483
58	TJH	4D	ABA	变12	28.5891	27.124	27.2868	27.6667		27.6667
59	TJH	4D	H2O	变12	26.3721	26.0775	25.3798	25.9432		25.9432
64	TJH	4D	ABA	变15	26.9922	26.9302	26.6899	26.8708		26.8708
65	TJH	4D	H2O	变15	24.8217	23.062	23.3643	23.7494		23.7494
70	TJH	4D	ABA	对照	20.4031	21.4109	20.4806	20.7649		20.7649
71	TJH	4D	H2O	对照	15.5581	16.9457	14.3101	15.6047		15.6047
76	TJH	5D	ABA	变12	28.5581	28.1705	28.3256	28.3514		28.3514
77	TJH	5D	H2O	变12	27.8992	27.2093	28.2016	27.77		27.77
82	TJH	5D	ABA	变15	27.5504	27.4729	27.1705	27.3979		27.3979
83	TJH	5D	H2O	变15	18.5426	18.155	18.0775	18.2584		18.2584
88	TJH	5D	ABA	对照	16.4264	15.8062	15.2713	15.8346		15.8346
89	TJH	5D	H2O	对照	15.7364	16.3488	16.5116	16.199		16.199
