# Supplementary material for: Foliar spraying exogenous ABA resists chilling stress on adzuki beans (Vigna angularis)
Source: PLoS One. 2024 Sep 9;19(9):e0304628. doi: 10.1371/journal.pone.0304628 (PMC11383210; doi:10.1371/journal.pone.0304628)
Supplement: S1 Data — (ZIP) [file pone.0304628.s001.zip › Data/ASA+DHA.xlsx]

## Sheet: 画图
1	LXD	1D	ABA	变12	28.7403	28.2403	29.5969	28.8592		28.8592
2	LXD	1D	H2O	变12	25.9922	26.2326	29.0698	27.0982		27.0982
7	LXD	1D	ABA	变15	31.1008	31.2558	31.0233	31.1266		31.1266
8	LXD	1D	H2O	变15	28.8062	28.938	28.5349	28.7597		28.7597			1d	2d	3d	4d	5d		1d	2d	3d	4d	5d
13	LXD	1D	ABA	对照	25.7829	27.155	26.2403	26.3928		26.3928		T1	28.8592	33.0052	35.8501	38.0155	41.3333		27.5375	31.7183	34.1912	36.8734	37.9432
14	LXD	1D	H2O	对照	23.6357	24.031	21.4109	23.0258		23.0258		T2	27.0982	31.2429	33.9251	35.0222	36.6987		26.2842	28.4703	31.3385	33.6357	35.7287
												T3	31.1266	35.5891	37.584	39.2558	41.708		27.8269	30.3928	33.1085	35.7468	36.9147
												T4	28.7597	32.1318	34.8915	38.2274	39		25.0517	25.9974	28.6098	30.2196	24.8501
												T5	26.3928	27.2765	28.9302	28.5814	24.7468		23.6822	24.8346	26.1835	26.6873	22.3075
												CK	23.0258	23.814	24.4729	23.7209	24.0026		20.522	20.832	20.7468	20.354	21.0284
19	LXD	2D	ABA	变12	32.8295	32.0465	34.1395	33.0052		33.0052
20	LXD	2D	H2O	变12	32.7209	30.6512	30.3566	31.2429		31.2429			1	2	3	4	5	6	7	8	9	10	11	12
25	LXD	2D	ABA	变15	35.2326	34.6899	36.845	35.5891		35.5891		1
26	LXD	2D	H2O	变15	32.2791	32.9845	31.1318	32.1318		32.1318		2
31	LXD	2D	ABA	对照	26.6589	27.8992	27.2713	27.2765		27.2765		3
32	LXD	2D	H2O	对照	23.4186	24.1628	23.8605	23.814		23.814		4
												5
												6
												7
												8
												9
												10
37	LXD	3D	ABA	变12	35.2248	36.4651	35.8605	35.8501		35.8501		11
38	LXD	3D	H2O	变12	32.6512	35.4651	33.6589	33.9251		33.9251		12
43	LXD	3D	ABA	变15	38.5116	37.0465	37.1938	37.584		37.584		13
44	LXD	3D	H2O	变15	35.4961	34.0465	35.1318	34.8915		34.8915		14
49	LXD	3D	ABA	对照	28.2171	28.7132	29.8605	28.9302		28.9302		15
50	LXD	3D	H2O	对照	23.8527	25.6279	23.938	24.4729		24.4729
55	LXD	4D	ABA	变12	39.3798	37.5271	37.1395	38.0155
56	LXD	4D	H2O	变12	34.6822	35.0822	35.3023	35.0222
61	LXD	4D	ABA	变15	39.6899	40.0078	38.0698	39.2558
62	LXD	4D	H2O	变15	38.1008	39.4806	37.1008	38.2274
67	LXD	4D	ABA	对照	29.1395	27.5349	29.0698	28.5814
68	LXD	4D	H2O	对照	23.2093	24.2791	23.6744	23.7209
73	LXD	5D	ABA	变12	40.2636	41.7984	41.938	41.3333		41.3333
74	LXD	5D	H2O	变12	36.9767	36.0543	37.0651	36.6987		36.6987
79	LXD	5D	ABA	变15	41.4496	41.1473	42.5271	41.708		41.708
80	LXD	5D	H2O	变15	38.6357	39.2558	39.1085	39		39
85	LXD	5D	ABA	对照	25.6744	23.2016	25.3643	24.7468		24.7468
86	LXD	5D	H2O	对照	23.9457	24.4186	23.6434	24.0026		24.0026
4	TJH	1D	ABA	变12	26.3721	28.3953	27.845	27.5375
5	TJH	1D	H2O	变12	26.9302	26.0775	25.845	26.2842
10	TJH	1D	ABA	变15	28.7829	27.3101	27.3876	27.8269
11	TJH	1D	H2O	变15	25.845	24.9922	24.3178	25.0517
16	TJH	1D	ABA	对照	24.5271	23.9147	22.6047	23.6822
17	TJH	1D	H2O	对照	20.8837	20.1085	20.5736	20.522
22	TJH	2D	ABA	变12	31.0233	32.6434	31.4884	31.7183
23	TJH	2D	H2O	变12	27.6977	28.7829	28.9302	28.4703
28	TJH	2D	ABA	变15	30.7209	29.8062	30.6512	30.3928
29	TJH	2D	H2O	变15	26.4186	26.1163	25.4574	25.9974
34	TJH	2D	ABA	对照	24.4031	25.4729	24.6279	24.8346
35	TJH	2D	H2O	对照	20.8295	20.4496	21.2171	20.832
40	TJH	3D	ABA	变12	33.7752	34.3256	34.4729	34.1912
41	TJH	3D	H2O	变12	31.5659	30.7984	31.6512	31.3385
46	TJH	3D	ABA	变15	34.5891	32.8682	31.8682	33.1085
47	TJH	3D	H2O	变15	27.4729	28.5581	29.7984	28.6098
52	TJH	3D	ABA	对照	26.2326	26.4651	25.8527	26.1835
53	TJH	3D	H2O	对照	21.5116	20.2093	20.5194	20.7468
58	TJH	4D	ABA	变12	37.4729	36.5659	36.5814	36.8734
59	TJH	4D	H2O	变12	34.0388	33.9767	32.8915	33.6357
64	TJH	4D	ABA	变15	35.814	35.5969	35.8295	35.7468
65	TJH	4D	H2O	变15	31.5814	29.2791	29.7984	30.2196
70	TJH	4D	ABA	对照	26.1473	27.3876	26.5271	26.6873
71	TJH	4D	H2O	对照	20.3101	21.7674	18.9845	20.354
76	TJH	5D	ABA	变12	38.0698	38.0698	37.6899	37.9432
77	TJH	5D	H2O	变12	36.1085	35.0388	36.0388	35.7287
82	TJH	5D	ABA	变15	37.3721	36.3798	36.9922	36.9147
83	TJH	5D	H2O	变15	25.2093	25.1318	24.2093	24.8501
88	TJH	5D	ABA	对照	22.969	22.7054	21.2481	22.3075
89	TJH	5D	H2O	对照	20.7984	20.8682	21.4186	21.0284
