# Supplementary material for: Foliar spraying exogenous ABA resists chilling stress on adzuki beans (Vigna angularis)
Source: PLoS One. 2024 Sep 9;19(9):e0304628. doi: 10.1371/journal.pone.0304628 (PMC11383210; doi:10.1371/journal.pone.0304628)
Supplement: S1 Data — (ZIP) [file pone.0304628.s001.zip › Data/CAT.xlsx]

## Sheet: 画图
1	LXD	1D	ABA	变12	560	480	520	520		520
2	LXD	1D	H2O	变12	400	480	400	426.667		426.667
7	LXD	1D	ABA	变15	480	480	440	466.667		466.667
8	LXD	1D	H2O	变15	480	560	480	506.667		506.667			1d	2d	3d	4d	5d		1d	2d	3d	4d	5d
13	LXD	1D	ABA	对照	280	280	320	293.333		293.333		T1	520	680	813.333	813.333	760		333.333	533.333	640	720	680
14	LXD	1D	H2O	对照	280	320	360	320		320		T2	426.667	546.667	653.333	666.667	653.333		493.333	453.333	573.333	653.333	506.667
												T3	466.667	573.333	680	773.333	666.667		360	493.333	626.667	733.333	600
												T4	506.667	426.667	560	613.333	626.667		333.333	413.333	506.667	613.333	560
												T5	293.333	346.667	333.333	340	306.667		306.667	293.333	253.333	226.667	333.333
												CK	320	373.333	226.667	333.333	280		306.667	320	266.667	200	226.667
19	LXD	2D	ABA	变12	680	720	640	680		680
20	LXD	2D	H2O	变12	520	560	560	546.667		546.667			1	2	3	4	5	6	7	8	9	10	11	12
25	LXD	2D	ABA	变15	560	600	560	573.333		573.333		1
26	LXD	2D	H2O	变15	440	400	440	426.667		426.667		2
31	LXD	2D	ABA	对照	320	360	360	346.667		346.667		3
32	LXD	2D	H2O	对照	320	360	440	373.333		373.333		4
												5
												6
												7
												8
												9
												10
37	LXD	3D	ABA	变12	800	840	800	813.333		813.333		11
38	LXD	3D	H2O	变12	680	600	680	653.333		653.333		12
43	LXD	3D	ABA	变15	720	680	640	680		680		13
44	LXD	3D	H2O	变15	600	560	520	560		560		14
49	LXD	3D	ABA	对照	320	360	320	333.333		333.333		15
50	LXD	3D	H2O	对照	240	240	200	226.667		226.667
55	LXD	4D	ABA	变12	840	880	720	813.333		813.333
56	LXD	4D	H2O	变12	680	680	640	666.667		666.667
61	LXD	4D	ABA	变15	720	800	800	773.333		773.333
62	LXD	4D	H2O	变15	600	640	600	613.333		613.333
67	LXD	4D	ABA	对照	240	240	240	240		240
68	LXD	4D	H2O	对照	320	360	320	333.333		333.333
73	LXD	5D	ABA	变12	760	800	720	760		760
74	LXD	5D	H2O	变12	640	640	680	653.333		653.333
79	LXD	5D	ABA	变15	640	640	720	666.667		666.667
80	LXD	5D	H2O	变15	600	640	640	626.667		626.667
85	LXD	5D	ABA	对照	280	320	320	306.667		306.667
86	LXD	5D	H2O	对照	280	320	240	280		280
4	TJH	1D	ABA	变12	320	400	280	333.333
5	TJH	1D	H2O	变12	520	440	520	493.333
10	TJH	1D	ABA	变15	400	360	320	360
11	TJH	1D	H2O	变15	360	280	360	333.333
16	TJH	1D	ABA	对照	280	400	240	306.667
17	TJH	1D	H2O	对照	320	280	320	306.667
22	TJH	2D	ABA	变12	520	560	520	533.333
23	TJH	2D	H2O	变12	440	480	440	453.333
28	TJH	2D	ABA	变15	520	560	400	493.333
29	TJH	2D	H2O	变15	400	480	360	413.333
34	TJH	2D	ABA	对照	280	360	240	293.333
35	TJH	2D	H2O	对照	280	360	320	320
40	TJH	3D	ABA	变12	600	680	640	640
41	TJH	3D	H2O	变12	600	600	520	573.333
46	TJH	3D	ABA	变15	640	640	600	626.667
47	TJH	3D	H2O	变15	520	480	520	506.667
52	TJH	3D	ABA	对照	200	280	280	253.333
53	TJH	3D	H2O	对照	280	280	240	266.667
58	TJH	4D	ABA	变12	680	720	760	720
59	TJH	4D	H2O	变12	680	640	640	653.333
64	TJH	4D	ABA	变15	760	680	760	733.333
65	TJH	4D	H2O	变15	560	600	680	613.333
70	TJH	4D	ABA	对照	240	240	200	226.667
71	TJH	4D	H2O	对照	200	240	160	200
76	TJH	5D	ABA	变12	640	720	680	680
77	TJH	5D	H2O	变12	520	480	520	506.667
82	TJH	5D	ABA	变15	600	560	640	600
83	TJH	5D	H2O	变15	520	480	680	560
88	TJH	5D	ABA	对照	360	320	320	333.333
89	TJH	5D	H2O	对照	280	200	200	226.667
