# Supplementary material for: Foliar spraying exogenous ABA resists chilling stress on adzuki beans (Vigna angularis)
Source: PLoS One. 2024 Sep 9;19(9):e0304628. doi: 10.1371/journal.pone.0304628 (PMC11383210; doi:10.1371/journal.pone.0304628)
Supplement: S1 Data — (ZIP) [file pone.0304628.s001.zip › Data/DHA.xlsx]

## Sheet: 画图
1	LXD	1D	ABA	变12	6.7093	5.97674	6.86822	6.51809		6.51809
2	LXD	1D	H2O	变12	5.66667	5.9845	6.2093	5.95349		5.95349
7	LXD	1D	ABA	变15	6.04651	6.12403	6.43411	6.20155		6.20155
8	LXD	1D	H2O	变15	5.74419	5.89147	5.7907	5.80879		5.80879			1d	2d	3d	4d	5d		1d	2d	3d	4d	5d
13	LXD	1D	ABA	对照	5.66667	5.43411	5.28682	5.46253		5.46253		T1	6.51809	7.8708	8.64341	9.73127	10.3979		6.12661	7.41344	8.28941	9.20672	9.59173
14	LXD	1D	H2O	对照	4.81395	4.51163	4.35659	4.56072		4.56072		T2	5.95349	6.81912	7.63049	7.82842	8.33695		5.75194	6.46512	7.21447	7.69251	7.95866
												T3	6.20155	7.71576	8.52196	9.01034	9.62016		5.53747	6.51938	7.87339	8.87597	9.5168
												T4	5.80879	6.74419	7.36176	7.55039	8.13437		5.32041	5.72351	6.21705	6.47028	6.59173
												T5	5.46253	5.94832	6.5478	6.69251	5.49354		5.03618	5.26098	5.70284	5.92248	6.47287
												CK	4.56072	5.05426	4.82946	4.58915	4.91473		4.82171	4.56331	4.79845	4.74935	4.82946
19	LXD	2D	ABA	变12	7.53488	7.45736	8.62016	7.8708		7.8708
20	LXD	2D	H2O	变12	7.20155	6.66667	6.58915	6.81912		6.81912			1	2	3	4	5	6	7	8	9	10	11	12
25	LXD	2D	ABA	变15	7.74419	7.51163	7.89147	7.71576		7.71576		1
26	LXD	2D	H2O	变15	6.58915	6.89922	6.74419	6.74419		6.74419		2
31	LXD	2D	ABA	对照	5.89922	5.97674	5.96899	5.94832		5.94832		3
32	LXD	2D	H2O	对照	5.2093	4.82171	5.13178	5.05426		5.05426		4
												5
												6
												7
												8
												9
												10
37	LXD	3D	ABA	变12	8.89922	8.66667	8.36434	8.64341		8.64341		11
38	LXD	3D	H2O	变12	7.75194	7.62016	7.51938	7.63049		7.63049		12
43	LXD	3D	ABA	变15	8.44186	8.21705	8.90698	8.52196		8.52196		13
44	LXD	3D	H2O	变15	7.51163	7.2093	7.36434	7.36176		7.36176		14
49	LXD	3D	ABA	对照	6.68217	6.21705	6.74419	6.5478		6.5478		15
50	LXD	3D	H2O	对照	4.51938	4.90698	5.06202	4.82946		4.82946
55	LXD	4D	ABA	变12	10.1395	9.99225	9.06202	9.73127
56	LXD	4D	H2O	变12	8.13178	7.83411	7.51938	7.82842
61	LXD	4D	ABA	变15	9.05426	9.83721	8.13953	9.01034
62	LXD	4D	H2O	变15	7.2093	7.75969	7.68217	7.55039
67	LXD	4D	ABA	对照	6.35659	6.89922	6.82171	6.69251
68	LXD	4D	H2O	对照	4.74419	4.43411	4.58915	4.58915
73	LXD	5D	ABA	变12	10.2171	10.8372	10.1395	10.3979		10.3979
74	LXD	5D	H2O	变12	8.74419	7.97674	8.28992	8.33695		8.33695
79	LXD	5D	ABA	变15	9.82946	9.2093	9.82171	9.62016		9.62016
80	LXD	5D	H2O	变15	8.28682	8.2093	7.90698	8.13437		8.13437
85	LXD	5D	ABA	对照	5.36434	5.13178	5.9845	5.49354		5.49354
86	LXD	5D	H2O	对照	4.9845	5.14729	4.6124	4.91473		4.91473
4	TJH	1D	ABA	变12	6.12403	5.89922	6.35659	6.12661
5	TJH	1D	H2O	变12	6.06202	5.51938	5.67442	5.75194
10	TJH	1D	ABA	变15	5.89922	5.51163	5.20155	5.53747
11	TJH	1D	H2O	变15	5.28682	5.13178	5.54264	5.32041
16	TJH	1D	ABA	对照	5.28682	5.21705	4.60465	5.03618
17	TJH	1D	H2O	对照	4.58915	4.89922	4.97674	4.82171
22	TJH	2D	ABA	变12	7.13178	7.89922	7.2093	7.41344
23	TJH	2D	H2O	变12	6.2093	6.28682	6.89922	6.46512
28	TJH	2D	ABA	变15	6.67442	6.28682	6.5969	6.51938
29	TJH	2D	H2O	变15	5.78295	5.86822	5.51938	5.72351
34	TJH	2D	ABA	对照	5.13178	5.44186	5.2093	5.26098
35	TJH	2D	H2O	对照	4.76744	4.62016	4.30233	4.56331
40	TJH	3D	ABA	变12	8.28682	8.13953	8.44186	8.28941
41	TJH	3D	H2O	变12	7.2093	7.29457	7.13953	7.21447
46	TJH	3D	ABA	变15	8.27907	7.51938	7.82171	7.87339
47	TJH	3D	H2O	变15	5.44186	6.29457	6.91473	6.21705
52	TJH	3D	ABA	对照	5.28682	6.06202	5.75969	5.70284
53	TJH	3D	H2O	对照	4.82171	4.43411	5.13953	4.79845
58	TJH	4D	ABA	变12	8.88372	9.44186	9.29457	9.20672
59	TJH	4D	H2O	变12	7.66667	7.89922	7.51163	7.69251
64	TJH	4D	ABA	变15	8.82171	8.66667	9.13953	8.87597
65	TJH	4D	H2O	变15	6.75969	6.21705	6.43411	6.47028
70	TJH	4D	ABA	对照	5.74419	5.97674	6.04651	5.92248
71	TJH	4D	H2O	对照	4.75194	4.82171	4.67442	4.74935
76	TJH	5D	ABA	变12	9.51163	9.89922	9.36434	9.59173
77	TJH	5D	H2O	变12	8.2093	7.82946	7.83721	7.95866
82	TJH	5D	ABA	变15	9.82171	8.90698	9.82171	9.5168
83	TJH	5D	H2O	变15	6.66667	6.97674	6.13178	6.59173
88	TJH	5D	ABA	对照	6.54264	6.89922	5.97674	6.47287
89	TJH	5D	H2O	对照	5.06202	4.51938	4.90698	4.82946
