# Supplementary material for: Foliar spraying exogenous ABA resists chilling stress on adzuki beans (Vigna angularis)
Source: PLoS One. 2024 Sep 9;19(9):e0304628. doi: 10.1371/journal.pone.0304628 (PMC11383210; doi:10.1371/journal.pone.0304628)
Supplement: S1 Data — (ZIP) [file pone.0304628.s001.zip › Data/DHAR.xlsx]

## Sheet: 画图
1	LXD	1D	ABA	变12	476	420	410.667	435.556		435.556
2	LXD	1D	H2O	变12	392	392	382.667	388.889		388.889
7	LXD	1D	ABA	变15	420	410.667	429.333	420		420
8	LXD	1D	H2O	变15	382.667	364	336	360.889		360.889			1d	2d	3d	4d	5d		1d	2d	3d	4d	5d
13	LXD	1D	ABA	对照	392	308	382.667	360.889		360.889		T1	435.556	497.778	591.111	640.889	746.667		373.333	441.778	494.667	550.667	603.556
14	LXD	1D	H2O	对照	364	289.333	354.667	336		336		T2	388.889	441.778	575.556	616	706.222		348.444	416.889	441.778	513.333	563.111
												T3	420	482.222	572.444	612.889	687.556		379.556	438.667	491.556	525.778	584.889
												T4	360.889	435.556	550.667	594.222	622.222		348.444	407.556	460.444	504	528.889
												T5	360.889	401.333	432.444	516.444	581.778		329.778	376.444	410.667	476	488.444
												CK	336	320.444	348.444	336	345.333		286.222	258.222	289.333	286.222	255.111
19	LXD	2D	ABA	变12	504	513.333	476	497.778		497.778
20	LXD	2D	H2O	变12	476	429.333	420	441.778		441.778			1	2	3	4	5	6	7	8	9	10	11	12
25	LXD	2D	ABA	变15	476	466.667	504	482.222		482.222		1
26	LXD	2D	H2O	变15	476	420	410.667	435.556		435.556		2
31	LXD	2D	ABA	对照	429.333	382.667	392	401.333		401.333		3
32	LXD	2D	H2O	对照	336	336	289.333	320.444		320.444		4
												5
												6
												7
												8
												9
												10
37	LXD	3D	ABA	变12	578.667	588	606.667	591.111		591.111		11
38	LXD	3D	H2O	变12	588	578.667	560	575.556		575.556		12
43	LXD	3D	ABA	变15	560	578.667	578.667	572.444		572.444		13
44	LXD	3D	H2O	变15	560	513.333	578.667	550.667		550.667		14
49	LXD	3D	ABA	对照	410.667	466.667	420	432.444		432.444		15
50	LXD	3D	H2O	对照	382.667	392	270.667	348.444		348.444
55	LXD	4D	ABA	变12	644	662.667	616	640.889		640.889
56	LXD	4D	H2O	变12	606.667	616	625.333	616		616
61	LXD	4D	ABA	变15	606.667	644	588	612.889		612.889
62	LXD	4D	H2O	变15	578.667	560	644	594.222		594.222
67	LXD	4D	ABA	对照	560	513.333	476	516.444		516.444
68	LXD	4D	H2O	对照	364	308	336	336		336
73	LXD	5D	ABA	变12	765.333	774.667	700	746.667		746.667
74	LXD	5D	H2O	变12	662.667	756	700	706.222		706.222
79	LXD	5D	ABA	变15	662.667	700	700	687.556		687.556
80	LXD	5D	H2O	变15	560	644	662.667	622.222		622.222
85	LXD	5D	ABA	对照	644	513.333	588	581.778		581.778
86	LXD	5D	H2O	对照	308	364	364	345.333		345.333
4	TJH	1D	ABA	变12	364	373.333	382.667	373.333
5	TJH	1D	H2O	变12	308	364	373.333	348.444
10	TJH	1D	ABA	变15	373.333	364	401.333	379.556
11	TJH	1D	H2O	变15	373.333	317.333	354.667	348.444
16	TJH	1D	ABA	对照	354.667	326.667	308	329.778
17	TJH	1D	H2O	对照	308	280	270.667	286.222
22	TJH	2D	ABA	变12	438.667	420	466.667	441.778
23	TJH	2D	H2O	变12	466.667	401.333	382.667	416.889
28	TJH	2D	ABA	变15	420	438.667	457.333	438.667
29	TJH	2D	H2O	变15	410.667	392	420	407.556
34	TJH	2D	ABA	对照	392	373.333	364	376.444
35	TJH	2D	H2O	对照	252	233.333	289.333	258.222
40	TJH	3D	ABA	变12	466.667	504	513.333	494.667
41	TJH	3D	H2O	变12	494.667	410.667	420	441.778
46	TJH	3D	ABA	变15	494.667	485.333	494.667	491.556
47	TJH	3D	H2O	变15	448	476	457.333	460.444
52	TJH	3D	ABA	对照	410.667	401.333	420	410.667
53	TJH	3D	H2O	对照	298.667	261.333	308	289.333
58	TJH	4D	ABA	变12	466.667	634.667	550.667	550.667
59	TJH	4D	H2O	变12	494.667	541.333	504	513.333
64	TJH	4D	ABA	变15	541.333	532	504	525.778
65	TJH	4D	H2O	变15	513.333	504	494.667	504
70	TJH	4D	ABA	对照	494.667	448	485.333	476
71	TJH	4D	H2O	对照	298.667	326.667	233.333	286.222
76	TJH	5D	ABA	变12	606.667	616	588	603.556
77	TJH	5D	H2O	变12	606.667	550.667	532	563.111
82	TJH	5D	ABA	变15	560	606.667	588	584.889
83	TJH	5D	H2O	变15	532	550.667	504	528.889
88	TJH	5D	ABA	对照	513.333	494.667	457.333	488.444
89	TJH	5D	H2O	对照	261.333	252	252	255.111
