# Supplementary material for: Foliar spraying exogenous ABA resists chilling stress on adzuki beans (Vigna angularis)
Source: PLoS One. 2024 Sep 9;19(9):e0304628. doi: 10.1371/journal.pone.0304628 (PMC11383210; doi:10.1371/journal.pone.0304628)
Supplement: S1 Data — (ZIP) [file pone.0304628.s001.zip › Data/GR.xlsx]

## Sheet: 画图
1	LXD	1D	ABA	变12	653.333	672	634.667	653.333		653.333
2	LXD	1D	H2O	变12	597.333	616	578.667	597.333		597.333
7	LXD	1D	ABA	变15	672	653.333	634.667	653.333		653.333
8	LXD	1D	H2O	变15	597.333	634.667	541.333	591.111		591.111			1d	2d	3d	4d	5d		1d	2d	3d	4d	5d
13	LXD	1D	ABA	对照	448	466.667	448	454.222		454.222		T1	653.333	746.667	784	827.556	908.444		566.222	647.111	678.222	721.778	734.222
14	LXD	1D	H2O	对照	485.333	466.667	466.667	472.889		472.889		T2	597.333	703.111	759.111	777.778	833.778		528.889	572.444	616	634.667	659.556
												T3	653.333	746.667	784	821.333	864.889		547.556	591.111	609.778	647.111	665.778
												T4	591.111	622.222	684.444	746.667	808.889		485.333	553.778	592.978	628.444	640.889
												T5	454.222	454.222	460.444	448	448		454.222	448	448	454.222	466.667
												CK	472.889	454.222	460.444	448	460.444		460.444	460.444	460.444	454.222	460.444
19	LXD	2D	ABA	变12	746.667	765.333	728	746.667		746.667
20	LXD	2D	H2O	变12	709.333	690.667	709.333	703.111		703.111			1	2	3	4	5	6	7	8	9	10	11	12
25	LXD	2D	ABA	变15	746.667	765.333	728	746.667		746.667		1
26	LXD	2D	H2O	变15	634.667	634.667	597.333	622.222		622.222		2
31	LXD	2D	ABA	对照	448	466.667	448	454.222		454.222		3
32	LXD	2D	H2O	对照	466.667	429.333	466.667	454.222		454.222		4
												5
												6
												7
												8
												9
												10
37	LXD	3D	ABA	变12	765.333	784	802.667	784		784		11
38	LXD	3D	H2O	变12	746.667	746.667	784	759.111		759.111		12
43	LXD	3D	ABA	变15	746.667	802.667	802.667	784		784		13
44	LXD	3D	H2O	变15	690.667	709.333	653.333	684.444		684.444		14
49	LXD	3D	ABA	对照	466.667	466.667	448	460.444		460.444		15
50	LXD	3D	H2O	对照	448	485.333	448	460.444		460.444
55	LXD	4D	ABA	变12	858.667	821.333	802.667	827.556		827.556
56	LXD	4D	H2O	变12	784	765.333	784	777.778		777.778
61	LXD	4D	ABA	变15	821.333	821.333	821.333	821.333		821.333
62	LXD	4D	H2O	变15	765.333	746.667	728	746.667		746.667
67	LXD	4D	ABA	对照	448	429.333	466.667	448		448
68	LXD	4D	H2O	对照	448	466.667	429.333	448		448
73	LXD	5D	ABA	变12	896	933.333	896	908.444		908.444
74	LXD	5D	H2O	变12	840	821.333	840	833.778		833.778
79	LXD	5D	ABA	变15	858.667	840	896	864.889		864.889
80	LXD	5D	H2O	变15	802.667	821.333	802.667	808.889		808.889
85	LXD	5D	ABA	对照	429.333	448	466.667	448		448
86	LXD	5D	H2O	对照	429.333	466.667	485.333	460.444		460.444
4	TJH	1D	ABA	变12	560	560	578.667	566.222		566.222	647.111	678.222	721.778	734.222
5	TJH	1D	H2O	变12	522.667	541.333	522.667	528.889		528.889	572.444	616	634.667	659.556
10	TJH	1D	ABA	变15	522.667	522.667	597.333	547.556		547.556	591.111	609.778	647.111	665.778
11	TJH	1D	H2O	变15	504	466.667	485.333	485.333		485.333	553.778	592.978	628.444	640.889
16	TJH	1D	ABA	对照	448	448	466.667	454.222		454.222	448	448	454.222	466.667
17	TJH	1D	H2O	对照	448	466.667	466.667	460.444		460.444	460.444	460.444	454.222	460.444
22	TJH	2D	ABA	变12	634.667	653.333	653.333	647.111
23	TJH	2D	H2O	变12	560	578.667	578.667	572.444
28	TJH	2D	ABA	变15	597.333	597.333	578.667	591.111
29	TJH	2D	H2O	变15	522.667	541.333	597.333	553.778
34	TJH	2D	ABA	对照	429.333	466.667	448	448
35	TJH	2D	H2O	对照	485.333	429.333	466.667	460.444
40	TJH	3D	ABA	变12	672	690.667	672	678.222
41	TJH	3D	H2O	变12	597.333	634.667	616	616
46	TJH	3D	ABA	变15	616	597.333	616	609.778
47	TJH	3D	H2O	变15	597.333	578.667	602.933	592.978
52	TJH	3D	ABA	对照	429.333	466.667	448	448
53	TJH	3D	H2O	对照	429.333	485.333	466.667	460.444
58	TJH	4D	ABA	变12	709.333	746.667	709.333	721.778
59	TJH	4D	H2O	变12	634.667	616	653.333	634.667
64	TJH	4D	ABA	变15	634.667	672	634.667	647.111
65	TJH	4D	H2O	变15	616	653.333	616	628.444
70	TJH	4D	ABA	对照	429.333	448	485.333	454.222
71	TJH	4D	H2O	对照	448	448	466.667	454.222
76	TJH	5D	ABA	变12	746.667	728	728	734.222
77	TJH	5D	H2O	变12	634.667	672	672	659.556
82	TJH	5D	ABA	变15	653.333	690.667	653.333	665.778
83	TJH	5D	H2O	变15	653.333	634.667	634.667	640.889
88	TJH	5D	ABA	对照	485.333	466.667	448	466.667
89	TJH	5D	H2O	对照	466.667	466.667	448	460.444
