# Supplementary material for: Foliar spraying exogenous ABA resists chilling stress on adzuki beans (Vigna angularis)
Source: PLoS One. 2024 Sep 9;19(9):e0304628. doi: 10.1371/journal.pone.0304628 (PMC11383210; doi:10.1371/journal.pone.0304628)
Supplement: S1 Data — (ZIP) [file pone.0304628.s001.zip › Data/GSH.xlsx]

## Sheet: 画图
1	LXD	1D	ABA	变12	84.2435	85.7077	84.7316	84.8943		84.8943
2	LXD	1D	H2O	变12	79.8507	86.6839	83.7554	83.43		83.43
7	LXD	1D	ABA	变15	83.2673	82.7792	81.8031	82.6165		82.6165
8	LXD	1D	H2O	变15	78.8745	81.315	79.3626	79.8507		79.8507			1d	2d	3d	4d	5d		1d	2d	3d	4d	5d
13	LXD	1D	ABA	对照	67.6486	79.8507	73.9937	73.831		73.831		T1	84.8943	88.9616	101.164	104.092	108.648		66.5097	73.1802	78.7119	87.172	95.3067			0.101379	0.204952	0.358268	0.407338	0.484664	-1	0.133045	0.260641	0.340917	0.444919	0.632804
14	LXD	1D	H2O	对照	78.3865	74.9699	77.8984	77.0849		77.0849		T2	83.43	89.287	92.5409	98.7233	102.628		62.4423	68.4621	75.7833	85.057	92.3782			0.082382	0.20936	0.242494	0.334687	0.402405	-1	0.0637538	0.179364	0.291028	0.409862	0.582632
												T3	82.6165	85.8704	90.7513	94.1679	103.604		63.5812	70.2517	74.8072	82.1284	90.4259			0.0718284	0.163083	0.218465	0.273043	0.415745	-1	0.0831553	0.210193	0.274398	0.36132	0.549184
												T4	79.8507	83.43	88.3109	91.5648	95.4694		60.6527	64.232	67.974	76.4341	85.3823			0.035946	0.130029	0.185699	0.237818	0.304584	-1	0.0332658	0.106494	0.157989	0.266934	0.462778
												T5	73.831	75.2953	77.573	73.9937	74.1564		58.0496	61.3035	60.0019	58.8631	58.5377			-0.042151	0.0198463	0.0415277	5.00068e-05	0.0133423	-1	-0.0110803	0.0560462	0.0221793	-0.0243153	0.00287251
												CK	77.0849	73.831	74.4818	73.9937	73.1802		58.7004	58.0496	58.7004	60.3273	58.375			6.3582e-05	1.35512e-05	2.39066e-05	5.00068e-05	3.01173e-06	-1	6.19316e-06	-7.17562e-06	6.19316e-06	-4.4526e-05	8.52064e-05
19	LXD	2D	ABA	变12	88.6362	91.5648	86.6839	88.9616		88.9616
20	LXD	2D	H2O	变12	88.1482	90.1005	89.6124	89.287		89.287			1	2	3	4	5	6	7	8	9	10	11	12
25	LXD	2D	ABA	变15	88.1482	87.6601	81.8031	85.8704		85.8704		1
26	LXD	2D	H2O	变15	84.7316	81.8031	83.7554	83.43		83.43		2
31	LXD	2D	ABA	对照	73.0175	74.9699	77.8984	75.2953		75.2953		3
32	LXD	2D	H2O	对照	68.1367	77.4103	75.946	73.831		73.831		4
												5
												6
												7
												8
												9
												10
37	LXD	3D	ABA	变12	102.303	100.838	100.35	101.164		101.164		11
38	LXD	3D	H2O	变12	91.0767	93.029	93.5171	92.5409		92.5409		12
43	LXD	3D	ABA	变15	88.1482	92.5409	91.5648	90.7513		90.7513		13
44	LXD	3D	H2O	变15	89.6124	86.6839	88.6362	88.3109		88.3109		14
49	LXD	3D	ABA	对照	75.946	80.3388	76.4341	77.573		77.573		15
50	LXD	3D	H2O	对照	70.089	77.4103	75.946	74.4818		74.4818
55	LXD	4D	ABA	变12	106.207	102.791	103.279	104.092		104.092	108.648
56	LXD	4D	H2O	变12	105.719	96.4456	94.0052	98.7233		98.7233	102.628
61	LXD	4D	ABA	变15	93.5171	94.9814	94.0052	94.1679		94.1679	103.604
62	LXD	4D	H2O	变15	90.1005	91.0767	93.5171	91.5648		91.5648	95.4694
67	LXD	4D	ABA	对照	73.9937	69.6009	78.3865	73.9937		73.9937	74.1564
68	LXD	4D	H2O	对照	74.9699	72.0414	74.9699	73.9937		73.9937	73.1802
73	LXD	5D	ABA	变12	104.255	110.6	111.088	108.648		108.648
74	LXD	5D	H2O	变12	104.743	103.279	99.8622	102.628		102.628
79	LXD	5D	ABA	变15	105.231	99.8622	105.719	103.604		103.604
80	LXD	5D	H2O	变15	96.4456	99.3741	90.5886	95.4694		95.4694
85	LXD	5D	ABA	对照	66.6724	76.4341	79.3626	74.1564		74.1564
86	LXD	5D	H2O	对照	74.4818	75.458	69.6009	73.1802		73.1802
4	TJH	1D	ABA	变12	64.232	65.6962	69.6009	66.5097
5	TJH	1D	H2O	变12	63.2558	62.2797	61.7916	62.4423
10	TJH	1D	ABA	变15	63.7439	66.6724	60.3273	63.5812
11	TJH	1D	H2O	变15	60.3273	62.7677	58.8631	60.6527
16	TJH	1D	ABA	对照	56.4226	55.4465	62.2797	58.0496
17	TJH	1D	H2O	对照	58.8631	60.8154	56.4226	58.7004
22	TJH	2D	ABA	变12	71.5533	73.5056	74.4818	73.1802
23	TJH	2D	H2O	变12	70.5771	68.1367	66.6724	68.4621
28	TJH	2D	ABA	变15	68.6248	70.089	72.0414	70.2517
29	TJH	2D	H2O	变15	65.2082	65.6962	61.7916	64.232
34	TJH	2D	ABA	对照	63.7439	60.8154	59.3511	61.3035
35	TJH	2D	H2O	对照	55.4465	59.8392	58.8631	58.0496
40	TJH	3D	ABA	变12	77.8984	76.9222	81.315	78.7119
41	TJH	3D	H2O	变12	73.5056	77.8984	75.946	75.7833
46	TJH	3D	ABA	变15	75.458	73.0175	75.946	74.8072
47	TJH	3D	H2O	变15	67.1605	65.2082	71.5533	67.974
52	TJH	3D	ABA	对照	58.8631	60.8154	60.3273	60.0019
53	TJH	3D	H2O	对照	60.8154	56.9107	58.375	58.7004
58	TJH	4D	ABA	变12	84.7316	89.1243	87.6601	87.172
59	TJH	4D	H2O	变12	83.7554	85.2197	86.1958	85.057
64	TJH	4D	ABA	变15	82.7792	81.8031	81.8031	82.1284
65	TJH	4D	H2O	变15	78.3865	76.4341	74.4818	76.4341
70	TJH	4D	ABA	对照	57.3988	59.8392	59.3511	58.8631
71	TJH	4D	H2O	对照	60.8154	61.3035	58.8631	60.3273
76	TJH	5D	ABA	变12	99.3741	93.5171	93.029	95.3067
77	TJH	5D	H2O	变12	90.1005	90.5886	96.4456	92.3782
82	TJH	5D	ABA	变15	93.029	88.6362	89.6124	90.4259
83	TJH	5D	H2O	变15	88.1482	83.7554	84.2435	85.3823
88	TJH	5D	ABA	对照	57.8869	60.3273	57.3988	58.5377
89	TJH	5D	H2O	对照	59.3511	57.3988	58.375	58.375
