# Supplementary material for: Foliar spraying exogenous ABA resists chilling stress on adzuki beans (Vigna angularis)
Source: PLoS One. 2024 Sep 9;19(9):e0304628. doi: 10.1371/journal.pone.0304628 (PMC11383210; doi:10.1371/journal.pone.0304628)
Supplement: S1 Data — (ZIP) [file pone.0304628.s001.zip › Data/GSH+GSSG.xlsx]

## Sheet: 画图
1	LXD	1D	ABA	变12	139.332	141.3	137.553	139.395		139.395
2	LXD	1D	H2O	变12	127.886	135.727	130.279	131.297		131.297
7	LXD	1D	ABA	变15	133.57	133.837	134.876	134.094		134.094
8	LXD	1D	H2O	变15	124.139	127.083	125.383	125.535		125.535			1d	2d	3d	4d	5d		1d	2d	3d	4d	5d
13	LXD	1D	ABA	对照	109.89	125.619	119.006	118.172		118.172		T1	139.395	151.774	173.884	185.545	203.282		112.698	128.772	142.868	157.709	174.408
14	LXD	1D	H2O	对照	119.621	118.471	120.392	119.495		119.495		T2	131.297	143.787	149.98	166.322	181.478		104.432	115.49	130.032	151.648	163.923
					0	0	0					T3	134.094	142.638	153.564	176.04	198.155		109.685	125.004	137.872	154.093	165.833
					0	0	0					T4	125.535	137.007	144.826	155.973	173.815		98.0247	109.161	121.635	138.911	155.5
					0	0	0					T5	118.172	119.048	122.166	121.525	119.253		91.3913	94.5613	92.1682	93.2963	91.1237
					0	0	0					CK	119.495	116.996	117.143	118.922	116.178		92.3779	92.0882	91.9581	93.837	91.4648
					0	0	0
					0	0	0
19	LXD	2D	ABA	变12	152.792	151.439	151.092	151.774		151.774
20	LXD	2D	H2O	变12	143.74	144.937	142.685	143.787		143.787			1	2	3	4	5	6	7	8	9	10	11	12
25	LXD	2D	ABA	变15	145.755	144.511	137.647	142.638		142.638		1
26	LXD	2D	H2O	变15	137.805	135.884	137.332	137.007		137.007		2
31	LXD	2D	ABA	对照	122.06	114.693	120.392	119.048		119.048		3
32	LXD	2D	H2O	对照	109.371	120.408	121.211	116.996		116.996		4
					0	0	0					5
					0	0	0					6
					0	0	0					7
					0	0	0					8
					0	0	0					9
					0	0	0					10
37	LXD	3D	ABA	变12	176.786	172.803	172.063	173.884				11
38	LXD	3D	H2O	变12	147.424	147.865	154.651	149.98				12
43	LXD	3D	ABA	变15	150.037	152.415	158.24	153.564				13
44	LXD	3D	H2O	变15	145.96	144.039	144.48	144.826				14
49	LXD	3D	ABA	对照	124.485	120.062	121.95	122.166				15
50	LXD	3D	H2O	对照	114.094	117.133	120.203	117.143
					0	0	0
					0	0	0
					0	0	0
					0	0	0
					0	0	0
					0	0	0
55	LXD	4D	ABA	变12	183.965	188.357	184.312	185.545
56	LXD	4D	H2O	变12	173.15	162.869	162.947	166.322
61	LXD	4D	ABA	变15	174.55	179.541	174.03	176.04
62	LXD	4D	H2O	变15	154.257	156.744	156.918	155.973
67	LXD	4D	ABA	对照	122.785	115.873	125.918	121.525
68	LXD	4D	H2O	对照	121.746	116.802	118.219	118.922
					0	0	0
					0	0	0
					0	0	0
					0	0	0
					0	0	0
					0	0	0
73	LXD	5D	ABA	变12	195.111	210.273	204.463	203.282		203.282
74	LXD	5D	H2O	变12	182.501	181.793	180.139	181.478		181.478
79	LXD	5D	ABA	变15	197.095	194.497	202.873	198.155		198.155
80	LXD	5D	H2O	变15	173.952	180.659	166.835	173.815		173.815
85	LXD	5D	ABA	对照	111.685	121.447	124.627	119.253		119.253
86	LXD	5D	H2O	对照	115.464	117.7	115.369	116.178		116.178
					0	0	0
					0	0	0
					0	0	0
					0	0	0
					0	0	0
					0	0	0
					0	0	0
					0	0	0
					0	0	0
					0	0	0
					0	0	0
					0	0	0
4	TJH	1D	ABA	变12	114.786	109.953	113.354	112.698
5	TJH	1D	H2O	变12	105.75	106.033	101.514	104.432
10	TJH	1D	ABA	变15	110.52	112.944	105.592	109.685
11	TJH	1D	H2O	变15	98.0351	100.979	95.0595	98.0247
16	TJH	1D	ABA	对照	89.8483	88.3684	95.9572	91.3913
17	TJH	1D	H2O	对照	93.5482	92.9816	90.604	92.3779
					0	0	0
					0	0	0
					0	0	0
					0	0	0
					0	0	0
					0	0	0
22	TJH	2D	ABA	变12	128.153	128.846	129.318	128.772
23	TJH	2D	H2O	变12	115.842	115.92	114.708	115.49
28	TJH	2D	ABA	变15	123.965	126.185	124.863	125.004
29	TJH	2D	H2O	变15	110.473	108.946	108.064	109.161
34	TJH	2D	ABA	对照	96.6658	91.7222	95.2957	94.5613
35	TJH	2D	H2O	对照	90.7109	93.7687	91.785	92.0882
					0	0	0
					0	0	0
					0	0	0
					0	0	0
					0	0	0
					0	0	0
40	TJH	3D	ABA	变12	143.314	140.826	144.464	142.868
41	TJH	3D	H2O	变12	124.564	134.246	131.286	130.032
46	TJH	3D	ABA	变15	138.103	136.922	138.591	137.872
47	TJH	3D	H2O	变15	123.256	118.029	123.619	121.635
52	TJH	3D	ABA	对照	94.8076	90.7146	90.9822	92.1682
53	TJH	3D	H2O	对照	92.4779	90.3364	93.0601	91.9581
					0	0	0
					0	0	0
					0	0	0
					0	0	0
					0	0	0
					0	0	0
58	TJH	4D	ABA	变12	157.452	157.311	158.365	157.709
59	TJH	4D	H2O	变12	150.43	153.406	151.108	151.648
64	TJH	4D	ABA	变15	155.5	153.516	153.264	154.093
65	TJH	4D	H2O	变15	141.031	137.82	137.882	138.911
70	TJH	4D	ABA	对照	92.8396	93.5168	93.5325	93.2963
71	TJH	4D	H2O	对照	92.4779	93.9735	95.0595	93.837
					0	0	0
					0	0	0
					0	0	0
					0	0	0
					0	0	0
					0	0	0
76	TJH	5D	ABA	变12	179.147	173.542	170.535	174.408
77	TJH	5D	H2O	变12	160.554	161.546	169.67	163.923
82	TJH	5D	ABA	变15	170.032	162.868	164.6	165.833
83	TJH	5D	H2O	变15	160.617	148.667	157.216	155.5
88	TJH	5D	ABA	对照	89.2975	91.486	92.5877	91.1237
89	TJH	5D	H2O	对照	92.2731	90.0688	92.0526	91.4648
