# Supplementary material for: Foliar spraying exogenous ABA resists chilling stress on adzuki beans (Vigna angularis)
Source: PLoS One. 2024 Sep 9;19(9):e0304628. doi: 10.1371/journal.pone.0304628 (PMC11383210; doi:10.1371/journal.pone.0304628)
Supplement: S1 Data — (ZIP) [file pone.0304628.s001.zip › Data/GSSG.xlsx]

## Sheet: 画图
1	LXD	1D	ABA	变12	55.0882	55.5919	52.8212	54.5004		54.5004
2	LXD	1D	H2O	变12	48.0353	49.0428	46.5239	47.8673		47.8673
7	LXD	1D	ABA	变15	50.3023	51.0579	53.073	51.4777		51.4777
8	LXD	1D	H2O	变15	45.2645	45.7683	46.0202	45.6843		45.6843			1d	2d	3d	4d	5d		1d	2d	3d	4d	5d
13	LXD	1D	ABA	对照	42.2418	45.7683	45.0126	44.3409		44.3409		T1	54.5004	62.8128	72.7204	81.4526	94.6348		46.1881	55.5919	64.1562	70.5374	79.1016			0.138572	0.152519	0.266043	0.204943	0.200192	#DIV/0!	0.09998	0.18211	0.182634	0.0592611	0.105621	#DIV/0!
14	LXD	1D	H2O	对照	41.2343	43.5013	42.4937	42.4097		42.4097		T2	47.8673	54.5004	57.4391	67.5987	78.8497		41.9899	47.0277	54.2485	66.5911	71.5449
												T3	51.4777	56.7674	62.8128	81.8724	94.5508		46.1041	54.7523	63.0647	71.9647	75.4072
												T4	45.6843	53.5768	56.5155	64.4081	78.3459		37.372	44.9286	53.6608	62.4769	70.1175
												T5	44.3409	43.7531	44.5928	47.5315	45.0966		33.3417	33.2578	32.1662	34.4332	32.5861
												CK	42.4097	43.1654	42.6616	44.9286	42.9975		33.6776	34.0386	33.2578	33.5097	33.0898
19	LXD	2D	ABA	变12	64.1562	59.8741	64.4081	62.8128		62.8128
20	LXD	2D	H2O	变12	55.5919	54.8363	53.073	54.5004		54.5004			1	2	3	4	5	6	7	8	9	10	11	12
25	LXD	2D	ABA	变15	57.6071	56.8514	55.8438	56.7674		56.7674		1
26	LXD	2D	H2O	变15	53.073	54.0806	53.5768	53.5768		53.5768		2
31	LXD	2D	ABA	对照	49.0428	39.7229	42.4937	43.7531		43.7531		3
32	LXD	2D	H2O	对照	41.2343	42.9975	45.2645	43.1654		43.1654		4
												5
												6
												7
												8
												9
												10
37	LXD	3D	ABA	变12	74.4836	71.9647	71.7128	72.7204		72.7204		11
38	LXD	3D	H2O	变12	56.3476	54.8363	61.1335	57.4391		57.4391		12
43	LXD	3D	ABA	变15	61.8892	59.8741	66.6751	62.8128		62.8128		13
44	LXD	3D	H2O	变15	56.3476	57.3552	55.8438	56.5155		56.5155		14
49	LXD	3D	ABA	对照	48.539	39.7229	45.5164	44.5928		44.5928		15
50	LXD	3D	H2O	对照	44.005	39.7229	44.2569	42.6616		42.6616
55	LXD	4D	ABA	变12	77.7582	85.5668	81.0327	81.4526		81.4526
56	LXD	4D	H2O	变12	67.4307	66.4232	68.9421	67.5987		67.5987
61	LXD	4D	ABA	变15	81.0327	84.5592	80.0252	81.8724		81.8724
62	LXD	4D	H2O	变15	64.1562	65.6675	63.4005	64.4081		64.4081
67	LXD	4D	ABA	对照	48.7909	46.272	47.5315	47.5315		47.5315
68	LXD	4D	H2O	对照	46.7758	44.7607	43.2494	44.9286		44.9286
73	LXD	5D	ABA	变12	90.8564	99.6725	93.3753	94.6348		94.6348
74	LXD	5D	H2O	变12	77.7582	78.5139	80.2771	78.8497		78.8497
79	LXD	5D	ABA	变15	91.864	94.6348	97.1537	94.5508		94.5508
80	LXD	5D	H2O	变15	77.5063	81.2846	76.2469	78.3459		78.3459
85	LXD	5D	ABA	对照	45.0126	45.0126	45.2645	45.0966		45.0966
86	LXD	5D	H2O	对照	40.9824	42.2418	45.7683	42.9975		42.9975
4	TJH	1D	ABA	变12	50.5542	44.2569	43.7531	46.1881
5	TJH	1D	H2O	变12	42.4937	43.7531	39.7229	41.9899
10	TJH	1D	ABA	变15	46.7758	46.272	45.2645	46.1041
11	TJH	1D	H2O	变15	37.7078	38.2116	36.1965	37.372
16	TJH	1D	ABA	对照	33.4257	32.9219	33.6776	33.3417
17	TJH	1D	H2O	对照	34.6851	32.1662	34.1814	33.6776
22	TJH	2D	ABA	变12	56.5995	55.3401	54.8363	55.5919
23	TJH	2D	H2O	变12	45.2645	47.7834	48.0353	47.0277
28	TJH	2D	ABA	变15	55.3401	56.0957	52.8212	54.7523
29	TJH	2D	H2O	变15	45.2645	43.2494	46.272	44.9286
34	TJH	2D	ABA	对照	32.9219	30.9068	35.9446	33.2578
35	TJH	2D	H2O	对照	35.2645	33.9295	32.9219	34.0386
40	TJH	3D	ABA	变12	65.4156	63.9043	63.1486	64.1562
41	TJH	3D	H2O	变12	51.0579	56.3476	55.3401	54.2485
46	TJH	3D	ABA	变15	62.6448	63.9043	62.6448	63.0647
47	TJH	3D	H2O	变15	56.0957	52.8212	52.0655	53.6608
52	TJH	3D	ABA	对照	35.9446	29.8992	30.6549	32.1662
53	TJH	3D	H2O	对照	31.6625	33.4257	34.6851	33.2578
58	TJH	4D	ABA	变12	72.7204	68.1864	70.7053	70.5374
59	TJH	4D	H2O	变12	66.6751	68.1864	64.9118	66.5911
64	TJH	4D	ABA	变15	72.7204	71.7128	71.461	71.9647
65	TJH	4D	H2O	变15	62.6448	61.3854	63.4005	62.4769
70	TJH	4D	ABA	对照	35.4408	33.6776	34.1814	34.4332
71	TJH	4D	H2O	对照	31.6625	32.67	36.1965	33.5097
76	TJH	5D	ABA	变12	79.7733	80.0252	77.5063	79.1016
77	TJH	5D	H2O	变12	70.4534	70.9572	73.2242	71.5449
82	TJH	5D	ABA	变15	77.0025	74.2317	74.9874	75.4072
83	TJH	5D	H2O	变15	72.4685	64.9118	72.9723	70.1175
88	TJH	5D	ABA	对照	31.4106	31.1587	35.1889	32.5861
89	TJH	5D	H2O	对照	32.9219	32.67	33.6776	33.0898
