# Supplementary material for: Foliar spraying exogenous ABA resists chilling stress on adzuki beans (Vigna angularis)
Source: PLoS One. 2024 Sep 9;19(9):e0304628. doi: 10.1371/journal.pone.0304628 (PMC11383210; doi:10.1371/journal.pone.0304628)
Supplement: S1 Data — (ZIP) [file pone.0304628.s001.zip › Data/H2O2.xlsx]

## Sheet: 画图
1	LXD	1D	ABA	变12	0.690713	0.692678	0.709386	0.697592		0.697592
2	LXD	1D	H2O	变12	0.743784	0.745749	0.711351	0.733628		0.733628
7	LXD	1D	ABA	变15	0.594398	0.60226	0.589484	0.595381		0.595381
8	LXD	1D	H2O	变15	0.679902	0.672039	0.680885	0.677609		0.677609			1d	2d	3d	4d	5d		1d	2d	3d	4d	5d
13	LXD	1D	ABA	对照	0.624177	0.545553	0.591646	0.587125		0.587125		T1	0.697592	0.717248	0.815528	0.834201	0.920688		0.813563	0.830925	0.912826	0.965242	1.1107
14	LXD	1D	H2O	对照	0.589484	0.540344	0.578673	0.5695		0.5695		T2	0.733628	0.762457	0.876462	0.917412	1.01209		0.874824	0.878428	0.961966	1.12511	1.23453				-0.0695223	-0.0907013	-0.0903088	#DIV/0!	-0.070027	-0.0540762	-0.051083	-0.142092	-0.100308
												T3	0.595381	0.67466	0.718559	0.787682	0.841081		0.703161	0.802424	0.831253	0.881704	1.06614
												T4	0.677609	0.719214	0.782441	0.867289	0.949517		0.730025	0.826011	0.905291	1.05206	1.13854				-0.0816446	-0.0917882	-0.114201	#DIV/0!	-0.0367977	-0.0285556	-0.0817833	-0.161923	-0.0635898
												T5	0.587125	0.546208	0.499492	0.532711	0.535921		0.6038	0.562424	0.626749	0.615528	0.568059
												CK	0.5695	0.547224	0.527895	0.520033	0.559017		0.616347	0.622572	0.638624	0.618968	0.644521
19	LXD	2D	ABA	变12	0.725111	0.699558	0.727076	0.717248		0.717248
20	LXD	2D	H2O	变12	0.740835	0.761474	0.785061	0.762457		0.762457			1	2	3	4	5	6	7	8	9	10	11	12
25	LXD	2D	ABA	变15	0.663194	0.68973	0.671057	0.67466		0.67466		1
26	LXD	2D	H2O	变15	0.730025	0.751646	0.675971	0.719214		0.719214		2
31	LXD	2D	ABA	对照	0.542998	0.56059	0.535037	0.546208		0.546208		3
32	LXD	2D	H2O	对照	0.562948	0.523636	0.555086	0.547224		0.547224		4
												5
												6
												7
												8
												9
												10
37	LXD	3D	ABA	变12	0.804717	0.822408	0.819459	0.815528		0.815528		11
38	LXD	3D	H2O	变12	0.877445	0.870565	0.881376	0.876462		0.876462		12
43	LXD	3D	ABA	变15	0.716265	0.736904	0.702506	0.718559		0.718559		13
44	LXD	3D	H2O	变15	0.795872	0.775233	0.776216	0.782441		0.782441		14
49	LXD	3D	ABA	对照	0.498575	0.495627	0.504275	0.499492		0.499492		15
50	LXD	3D	H2O	对照	0.52855	0.525602	0.529533	0.527895		0.527895
55	LXD	4D	ABA	变12	0.827322	0.831253	0.844029	0.834201		0.834201
56	LXD	4D	H2O	变12	0.963931	0.892187	0.896118	0.917412		0.917412
61	LXD	4D	ABA	变15	0.801769	0.785061	0.776216	0.787682		0.787682
62	LXD	4D	H2O	变15	0.880393	0.874496	0.846978	0.867289		0.867289
67	LXD	4D	ABA	对照	0.556855	0.524128	0.51715	0.532711		0.532711
68	LXD	4D	H2O	对照	0.526585	0.50398	0.529533	0.520033		0.520033
73	LXD	5D	ABA	变12	0.918722	0.930516	0.912826	0.920688		0.920688
74	LXD	5D	H2O	变12	0.994398	0.99145	1.05042	1.01209		1.01209
79	LXD	5D	ABA	变15	0.847961	0.843047	0.832236	0.841081		0.841081
80	LXD	5D	H2O	变15	0.93543	0.96688	0.946241	0.949517		0.949517
85	LXD	5D	ABA	对照	0.531312	0.532668	0.543784	0.535921		0.535921
86	LXD	5D	H2O	对照	0.555086	0.582604	0.539361	0.559017		0.559017
4	TJH	1D	ABA	变12	0.864668	0.746732	0.829287	0.813563
5	TJH	1D	H2O	变12	0.852875	0.89317	0.878428	0.874824
10	TJH	1D	ABA	变15	0.712334	0.696609	0.700541	0.703161
11	TJH	1D	H2O	变15	0.726093	0.749681	0.7143	0.730025
16	TJH	1D	ABA	对照	0.582113	0.603047	0.626241	0.6038
17	TJH	1D	H2O	对照	0.614054	0.621916	0.613071	0.616347
22	TJH	2D	ABA	变12	0.846978	0.827322	0.818477	0.830925		0.830925
23	TJH	2D	H2O	变12	0.90398	0.876462	0.85484	0.878428		0.878428
28	TJH	2D	ABA	变15	0.809631	0.804717	0.792924	0.802424		0.802424
29	TJH	2D	H2O	变15	0.833219	0.826339	0.818477	0.826011		0.826011
34	TJH	2D	ABA	对照	0.568452	0.557346	0.561474	0.562424		0.562424
35	TJH	2D	H2O	对照	0.637641	0.650418	0.579656	0.622572		0.622572
40	TJH	3D	ABA	变12	0.902015	0.923636	0.912826	0.912826		0.912826
41	TJH	3D	H2O	变12	0.96	0.950172	0.975725	0.961966		0.961966
46	TJH	3D	ABA	变15	0.848943	0.809631	0.835184	0.831253		0.831253
47	TJH	3D	H2O	变15	0.916757	0.902015	0.897101	0.905291		0.905291
52	TJH	3D	ABA	对照	0.738182	0.730221	0.711843	0.726749		0.726749
53	TJH	3D	H2O	对照	0.656314	0.65828	0.601278	0.638624		0.638624
58	TJH	4D	ABA	变12	0.968845	0.945258	0.981622	0.965242		0.965242
59	TJH	4D	H2O	变12	1.14673	1.1487	1.0799	1.12511		1.12511
64	TJH	4D	ABA	变15	0.883342	0.891204	0.870565	0.881704		0.881704
65	TJH	4D	H2O	变15	1.01012	1.07499	1.07106	1.05206		1.05206
70	TJH	4D	ABA	对照	0.627125	0.629189	0.59027	0.615528		0.615528
71	TJH	4D	H2O	对照	0.618968	0.63371	0.604226	0.618968		0.618968
76	TJH	5D	ABA	变12	1.11233	1.1202	1.09956	1.1107		1.1107
77	TJH	5D	H2O	变12	1.21749	1.25975	1.22634	1.23453		1.23453
82	TJH	5D	ABA	变15	1.0799	1.07007	1.04845	1.06614		1.06614
83	TJH	5D	H2O	变15	1.08973	1.17622	1.14968	1.13854		1.13854
88	TJH	5D	ABA	对照	0.59774	0.577985	0.528452	0.568059		0.568059
89	TJH	5D	H2O	对照	0.621916	0.646486	0.66516	0.644521		0.644521

## Sheet: ABA 方差分析
																					处理	样本数	均值	标准差	标准误		处理	均值	10%显著水平	5%显著水平	1%极显著水平
1	LXD	1D	ABA	变12	0.690713	0.692678	0.709386	0.697592			1	LXD	1D	ABA	变12	0.690713	0.692678	0.709386	0.697592		S1	3	0.697592	0.0151765	0.00876215		S2	0.733628	a	a	A
19	LXD	2D	ABA	变12	0.725111	0.699558	0.727076	0.717248			2	LXD	1D	H2O	变12	0.743784	0.745749	0.711351	0.733628		S2	3	0.733628	0.0224327	0.0129515		S1	0.697592	b	ab	AB
37	LXD	3D	ABA	变12	0.804717	0.822408	0.819459	0.815528			7	LXD	1D	ABA	变15	0.594398	0.60226	0.589484	0.595381		S3	3	0.595381	0.0151669	0.00875663		S4	0.677609	b	b	B
55	LXD	4D	ABA	变12	0.827322	0.831253	0.844029	0.834201			8	LXD	1D	H2O	变15	0.679902	0.672039	0.680885	0.677609		S4	3	0.677609	0.00695576	0.00401591		S3	0.595381	c	c	C
73	LXD	5D	ABA	变12	0.918722	0.930516	0.912826	0.920688			13	LXD	1D	ABA	对照	0.624177	0.545553	0.591646	0.587125		S5	3	0.587125	0.0292445	0.0168843		S5	0.587125	c	c	C
2	LXD	1D	H2O	变12	0.743784	0.745749	0.711351	0.733628			14	LXD	1D	H2O	对照	0.589484	0.540344	0.578673	0.5695		S6	3	0.5695	0.0162739	0.00939575		S6	0.5695	c	c	C
20	LXD	2D	H2O	变12	0.740835	0.761474	0.785061	0.762457
38	LXD	3D	H2O	变12	0.877445	0.870565	0.881376	0.876462
56	LXD	4D	H2O	变12	0.963931	0.892187	0.896118	0.917412
74	LXD	5D	H2O	变12	0.994398	0.99145	1.05042	1.01209
7	LXD	1D	ABA	变15	0.594398	0.60226	0.589484	0.595381
25	LXD	2D	ABA	变15	0.663194	0.68973	0.671057	0.67466													处理	样本数	均值	标准差	标准误		处理	均值	10%显著水平	5%显著水平	1%极显著水平
43	LXD	3D	ABA	变15	0.716265	0.736904	0.702506	0.718559			19	LXD	2D	ABA	变12	0.725111	0.699558	0.727076	0.717248		S1	3	0.717248	0.018298	0.0105644		S2	0.762457	a	a	A
61	LXD	4D	ABA	变15	0.801769	0.785061	0.776216	0.787682			20	LXD	2D	H2O	变12	0.740835	0.761474	0.785061	0.762457		S2	3	0.762457	0.0237194	0.0136944		S4	0.719214	b	ab	AB
79	LXD	5D	ABA	变15	0.847961	0.843047	0.832236	0.841081			25	LXD	2D	ABA	变15	0.663194	0.68973	0.671057	0.67466		S3	3	0.67466	0.011488	0.00663259		S1	0.717248	b	ab	AB
8	LXD	1D	H2O	变15	0.679902	0.672039	0.680885	0.677609			26	LXD	2D	H2O	变15	0.730025	0.751646	0.675971	0.719214		S4	3	0.719214	0.036038	0.0208065		S3	0.67466	c	b	B
26	LXD	2D	H2O	变15	0.730025	0.751646	0.675971	0.719214			31	LXD	2D	ABA	对照	0.542998	0.56059	0.535037	0.546208		S5	3	0.546208	0.00998386	0.00576419		S6	0.547224	d	c	C
44	LXD	3D	H2O	变15	0.795872	0.775233	0.776216	0.782441			32	LXD	2D	H2O	对照	0.562948	0.523636	0.555086	0.547224		S6	3	0.547224	0.0234058	0.0135133		S5	0.546208	d	c	C
62	LXD	4D	H2O	变15	0.880393	0.874496	0.846978	0.867289
80	LXD	5D	H2O	变15	0.93543	0.96688	0.946241	0.949517
13	LXD	1D	ABA	对照	0.624177	0.545553	0.591646	0.587125
31	LXD	2D	ABA	对照	0.542998	0.56059	0.535037	0.546208
49	LXD	3D	ABA	对照	0.498575	0.495627	0.504275	0.499492
67	LXD	4D	ABA	对照	0.556855	0.524128	0.51715	0.532711													处理	样本数	均值	标准差	标准误		处理	均值	10%显著水平	5%显著水平	1%极显著水平
85	LXD	5D	ABA	对照	0.531312	0.532668	0.543784	0.535921			37	LXD	3D	ABA	变12	0.804717	0.822408	0.819459	0.815528		S1	3	0.815528	0.00952187	0.00549745		S2	0.876462	a	a	A
14	LXD	1D	H2O	对照	0.589484	0.540344	0.578673	0.5695			38	LXD	3D	H2O	变12	0.877445	0.870565	0.881376	0.876462		S2	3	0.876462	0.00652413	0.00376671		S1	0.815528	b	b	B
32	LXD	2D	H2O	对照	0.562948	0.523636	0.555086	0.547224			43	LXD	3D	ABA	变15	0.716265	0.736904	0.702506	0.718559		S3	3	0.718559	0.016259	0.00938715		S4	0.782441	c	c	C
50	LXD	3D	H2O	对照	0.52855	0.525602	0.529533	0.527895			44	LXD	3D	H2O	变15	0.795872	0.775233	0.776216	0.782441		S4	3	0.782441	0.011588	0.00669033		S3	0.718559	d	d	D
68	LXD	4D	H2O	对照	0.526585	0.50398	0.529533	0.520033			49	LXD	3D	ABA	对照	0.498575	0.495627	0.504275	0.499492		S5	3	0.499492	0.00548751	0.00316821		S6	0.527895	e	e	E
86	LXD	5D	H2O	对照	0.555086	0.582604	0.539361	0.559017			50	LXD	3D	H2O	对照	0.52855	0.525602	0.529533	0.527895		S6	3	0.527895	0.00307497	0.00177533		S5	0.499492	f	f	F
																					处理	样本数	均值	标准差	标准误		处理	均值	10%显著水平	5%显著水平	1%极显著水平
											55	LXD	4D	ABA	变12	0.827322	0.831253	0.844029	0.834201		S1	3	0.834201	0.021056	0.0121567		S2	0.917412	a	a	A
											56	LXD	4D	H2O	变12	0.963931	0.892187	0.896118	0.917412		S2	3	0.917412	0.0262906	0.0151789		S4	0.867289	b	b	B
											61	LXD	4D	ABA	变15	0.801769	0.785061	0.776216	0.787682		S3	3	0.787682	0.00472172	0.00272609		S1	0.834201	c	c	BC
											62	LXD	4D	H2O	变15	0.880393	0.874496	0.846978	0.867289		S4	3	0.867289	0.0139388	0.00804754		S3	0.787682	d	d	C
											67	LXD	4D	ABA	对照	0.556855	0.524128	0.51715	0.532711		S5	3	0.532711	0.00763137	0.00440597		S5	0.532711	e	e	D
											68	LXD	4D	H2O	对照	0.526585	0.50398	0.529533	0.520033		S6	3	0.520033	0.0153672	0.00887224		S6	0.520033	e	e	D
																					处理	样本数	均值	标准差	标准误		处理	均值	10%显著水平	5%显著水平	1%极显著水平
											73	LXD	5D	ABA	变12	0.918722	0.930516	0.912826	0.920688		S1	3	0.920688	0.00777368	0.00448813		S2	1.01209	a	a	A
											74	LXD	5D	H2O	变12	0.994398	0.99145	1.05042	1.01209		S2	3	1.01209	0.0329635	0.0190315		S4	0.949517	b	b	B
											79	LXD	5D	ABA	变15	0.847961	0.843047	0.832236	0.841081		S3	3	0.841081	0.0116225	0.00671026		S1	0.920688	c	b	B
											80	LXD	5D	H2O	变15	0.93543	0.96688	0.946241	0.949517		S4	3	0.949517	0.0110386	0.00637313		S3	0.841081	d	c	C
4	TJH	1D	ABA	变12	0.864668	0.746732	0.829287	0.813563			85	LXD	5D	ABA	对照	0.531312	0.532668	0.543784	0.535921		S5	3	0.535921	0.00749989	0.00433007		S6	0.559017	e	d	D
22	TJH	2D	ABA	变12	0.846978	0.827322	0.818477	0.830925			86	LXD	5D	H2O	对照	0.555086	0.582604	0.539361	0.559017		S6	3	0.559017	0.0198368	0.0114528		S5	0.535921	e	d	D
40	TJH	3D	ABA	变12	0.902015	0.923636	0.912826	0.912826
58	TJH	4D	ABA	变12	0.968845	0.945258	0.981622	0.965242
76	TJH	5D	ABA	变12	1.11233	1.1202	1.09956	1.1107
5	TJH	1D	H2O	变12	0.852875	0.89317	0.878428	0.874824
23	TJH	2D	H2O	变12	0.90398	0.876462	0.85484	0.878428
41	TJH	3D	H2O	变12	0.96	0.950172	0.975725	0.961966
59	TJH	4D	H2O	变12	1.14673	1.1487	1.0799	1.12511
77	TJH	5D	H2O	变12	1.21749	1.25975	1.22634	1.23453
10	TJH	1D	ABA	变15	0.712334	0.696609	0.700541	0.703161
28	TJH	2D	ABA	变15	0.809631	0.804717	0.792924	0.802424
46	TJH	3D	ABA	变15	0.848943	0.809631	0.835184	0.831253
64	TJH	4D	ABA	变15	0.883342	0.891204	0.870565	0.881704
82	TJH	5D	ABA	变15	1.0799	1.07007	1.04845	1.06614
11	TJH	1D	H2O	变15	0.726093	0.749681	0.7143	0.730025
29	TJH	2D	H2O	变15	0.833219	0.826339	0.818477	0.826011													处理	样本数	均值	标准差	标准误		处理	均值	10%显著水平	5%显著水平	1%极显著水平
47	TJH	3D	H2O	变15	0.916757	0.902015	0.897101	0.905291			4	TJH	1D	ABA	变12	0.864668	0.746732	0.829287	0.813563		S1	3	0.813563	0.0565758	0.0326641		S2	0.874824	a	a	A
65	TJH	4D	H2O	变15	1.01012	1.07499	1.07106	1.05206			5	TJH	1D	H2O	变12	0.852875	0.89317	0.878428	0.874824		S2	3	0.874824	0.0235636	0.0136045		S1	0.813563	b	b	A
83	TJH	5D	H2O	变15	1.08973	1.17622	1.14968	1.13854			10	TJH	1D	ABA	变15	0.712334	0.696609	0.700541	0.703161		S3	3	0.703161	0.0068254	0.00394064		S4	0.730025	c	c	B
16	TJH	1D	ABA	对照	0.582113	0.603047	0.626241	0.6038			11	TJH	1D	H2O	变15	0.726093	0.749681	0.7143	0.730025		S4	3	0.730025	0.0224593	0.0129669		S3	0.703161	c	c	B
34	TJH	2D	ABA	对照	0.568452	0.557346	0.561474	0.562424			16	TJH	1D	ABA	对照	0.582113	0.603047	0.626241	0.6038		S5	3	0.6038	0.021583	0.0124609		S6	0.616347	d	d	C
52	TJH	3D	ABA	对照	0.738182	0.730221	0.711843	0.726749			17	TJH	1D	H2O	对照	0.614054	0.621916	0.613071	0.616347		S6	3	0.616347	0.00932613	0.00538444		S5	0.6038	d	d	C
70	TJH	4D	ABA	对照	0.627125	0.629189	0.59027	0.615528
88	TJH	5D	ABA	对照	0.59774	0.577985	0.528452	0.568059
17	TJH	1D	H2O	对照	0.614054	0.621916	0.613071	0.616347
35	TJH	2D	H2O	对照	0.637641	0.650418	0.579656	0.622572
53	TJH	3D	H2O	对照	0.656314	0.65828	0.601278	0.638624
71	TJH	4D	H2O	对照	0.618968	0.63371	0.604226	0.618968													处理	样本数	均值	标准差	标准误		处理	均值	10%显著水平	5%显著水平	1%极显著水平
89	TJH	5D	H2O	对照	0.621916	0.646486	0.66516	0.644521			22	TJH	2D	ABA	变12	0.846978	0.827322	0.818477	0.830925		S1	3	0.830925	0.00598694	0.00345656		S2	0.878428	a	a	A
											23	TJH	2D	H2O	变12	0.90398	0.876462	0.85484	0.878428		S2	3	0.878428	0.0110515	0.00638059		S1	0.830925	b	b	B
											28	TJH	2D	ABA	变15	0.809631	0.804717	0.792924	0.802424		S3	3	0.802424	0.00621259	0.00358684		S4	0.826011	b	bc	B
											29	TJH	2D	H2O	变15	0.833219	0.826339	0.818477	0.826011		S4	3	0.826011	0.00758471	0.00437904		S3	0.802424	c	c	B
											34	TJH	2D	ABA	对照	0.568452	0.557346	0.561474	0.562424		S5	3	0.562424	0.0131918	0.00761632		S6	0.622572	d	d	C
											35	TJH	2D	H2O	对照	0.637641	0.650418	0.579656	0.622572		S6	3	0.622572	0.0257228	0.0148511		S5	0.562424	e	e	D
																					处理	样本数	均值	标准差	标准误		处理	均值	10%显著水平	5%显著水平	1%极显著水平
											40	TJH	3D	ABA	变12	0.902015	0.923636	0.912826	0.912826		S1	3	0.912826	0.0160645	0.00927486		S2	0.961966	a	a	A
											41	TJH	3D	H2O	变12	0.96	0.950172	0.975725	0.961966		S2	3	0.961966	0.0181085	0.010455		S1	0.912826	b	b	B
											46	TJH	3D	ABA	变15	0.848943	0.809631	0.835184	0.831253		S3	3	0.831253	0.0183338	0.010585		S4	0.905291	b	b	B
											47	TJH	3D	H2O	变15	0.916757	0.902015	0.897101	0.905291		S4	3	0.905291	0.0034743	0.00200589		S3	0.831253	c	c	C
											52	TJH	3D	ABA	对照	0.738182	0.730221	0.711843	0.726749		S5	3	0.726749	0.00673824	0.00389033		S5	0.726749	d	d	D
											53	TJH	3D	H2O	对照	0.656314	0.65828	0.601278	0.638624		S6	3	0.638624	0.0266464	0.0153843		S6	0.638624	e	e	E
																					处理	样本数	均值	标准差	标准误		处理	均值	10%显著水平	5%显著水平	1%极显著水平
											58	TJH	4D	ABA	变12	0.968845	0.945258	0.981622	0.965242		S1	3	0.965242	0.0288605	0.0166626		S2	1.12511	a	a	A
											59	TJH	4D	H2O	变12	1.14673	1.1487	1.0799	1.12511		S2	3	1.12511	0.0307104	0.0177307		S4	1.05206	b	b	B
											64	TJH	4D	ABA	变15	0.883342	0.891204	0.870565	0.881704		S3	3	0.881704	0.00192424	0.00111096		S1	0.965242	c	c	C
											65	TJH	4D	H2O	变15	1.01012	1.07499	1.07106	1.05206		S4	3	1.05206	0.0368051	0.0212494		S3	0.881704	d	d	D
											70	TJH	4D	ABA	对照	0.627125	0.629189	0.59027	0.615528		S5	3	0.615528	0.013869	0.00800729		S6	0.618968	e	e	E
											71	TJH	4D	H2O	对照	0.618968	0.63371	0.604226	0.618968		S6	3	0.618968	0.00432073	0.00249458		S5	0.615528	e	e	E
																					处理	样本数	均值	标准差	标准误		处理	均值	10%显著水平	5%显著水平	1%极显著水平
											76	TJH	5D	ABA	变12	1.11233	1.1202	1.09956	1.1107		S1	3	1.1107	0.00771758	0.00445575		S2	1.23453	a	a	A
											77	TJH	5D	H2O	变12	1.21749	1.25975	1.22634	1.23453		S2	3	1.23453	0.0101827	0.00587896		S4	1.13854	b	b	B
											82	TJH	5D	ABA	变15	1.0799	1.07007	1.04845	1.06614		S3	3	1.06614	0.0181785	0.0104954		S1	1.1107	b	bc	BC
											83	TJH	5D	H2O	变15	1.08973	1.17622	1.14968	1.13854		S4	3	1.13854	0.0360781	0.0208297		S3	1.06614	c	c	C
											88	TJH	5D	ABA	对照	0.59774	0.577985	0.528452	0.568059		S5	3	0.568059	0.0347679	0.0200733		S6	0.644521	d	d	D
											89	TJH	5D	H2O	对照	0.621916	0.646486	0.66516	0.644521		S6	3	0.644521	0.0243827	0.0140774		S5	0.568059	e	e	E
