# Supplementary material for: Foliar spraying exogenous ABA resists chilling stress on adzuki beans (Vigna angularis)
Source: PLoS One. 2024 Sep 9;19(9):e0304628. doi: 10.1371/journal.pone.0304628 (PMC11383210; doi:10.1371/journal.pone.0304628)
Supplement: S1 Data — (ZIP) [file pone.0304628.s001.zip › Data/MDA.xlsx]

## Sheet: 画图
1	LXD	1D	ABA	变12	28.7652	28.2549	29.6797	28.8999		28.8999
2	LXD	1D	H2O	变12	34.8413	35.2118	36.3226	35.4586		35.4586
7	LXD	1D	ABA	变15	24.1762	25.4277	24.1144	24.5728		24.5728
8	LXD	1D	H2O	变15	28.8616	29.3047	32.4187	30.195		30.195			1d	2d	3d	4d	5d		1d	2d	3d	4d	5d
13	LXD	1D	ABA	对照	10.7736	10.0894	10.723	10.5287		10.5287		T1	28.8999	33.2691	37.6318	43.6053	48.3733		29.3627	35.2661	44.705	50.2462	52.4022
14	LXD	1D	H2O	对照	10.4303	9.66192	11.4402	10.5108		10.5108		T2	35.4586	38.4602	43.3019	50.6104	53.0088		32.9656	43.2029	50.5501	54.125	58.7372
												T3	24.5728	29.256	35.3617	40.6859	43.7549		19.9889	28.0471	35.599	43.3384	50.1152
												T4	30.195	35.7411	40.4406	50.2447	50.6143		25.5321	35.0852	42.1931	50.6562	55.2879
												T5	10.5287	10.5201	10.6218	10.4027	10.5319		11.3412	11.0234	11.51	11.5302	11.6272
												CK	10.5108	10.292	10.4415	10.3539	10.5826		11.3667	10.6603	11.7179	10.8643	11.3808
19	LXD	2D	ABA	变12	33.4335	33.473	32.9008	33.2691		33.2691
20	LXD	2D	H2O	变12	38.6901	39.2851	37.4055	38.4602		38.4602			1	2	3	4	5	6	7	8	9	10	11	12
25	LXD	2D	ABA	变15	32.0482	31.9357	23.7842	29.256		29.256		1
26	LXD	2D	H2O	变15	36.025	35.5878	35.6106	35.7411		35.7411		2
31	LXD	2D	ABA	对照	10.9913	9.90296	10.666	10.5201		10.5201		3
32	LXD	2D	H2O	对照	10.1834	10.161	10.5316	10.292		10.292		4
												5
												6
												7
												8
												9
												10
37	LXD	3D	ABA	变12	38.2211	37.8895	36.7846	37.6318		37.6318		11
38	LXD	3D	H2O	变12	43.7674	43.4422	42.6962	43.3019		43.3019		12
43	LXD	3D	ABA	变15	34.9986	35.4816	35.6048	35.3617		35.3617		13
44	LXD	3D	H2O	变15	40.3452	40.7606	40.2162	40.4406		40.4406		14
49	LXD	3D	ABA	对照	10.6051	10.9752	10.2852	10.6218		10.6218		15
50	LXD	3D	H2O	对照	10.2394	10.8062	10.2789	10.4415		10.4415
																T2	42.4288	4.01028					47.3572	4.16144
55	LXD	4D	ABA	变12	43.2294	44.0372	43.5493	43.6053		43.6053						T3	33.1749	3.13563					38.7352	3.4038
56	LXD	4D	H2O	变12	50.8075	50.0573	50.9664	50.6104		50.6104						T4	40.0343	3.78396					43.9079	3.85834
61	LXD	4D	ABA	变15	40.7776	40.2892	40.9909	40.6859		40.6859						T5	-0.04808	-0.00454442					0.247227	0.0217247
62	LXD	4D	H2O	变15	50.5851	49.6424	50.5067	50.2447		50.2447						CK	0.00256	0.000241966					0.000826667	7.26421e-05
67	LXD	4D	ABA	对照	10.5598	10.4698	10.1786	10.4027		10.4027
68	LXD	4D	H2O	对照	10.0154	10.8622	10.1839	10.3539		10.3539
73	LXD	5D	ABA	变12	48.4143	47.848	48.8574	48.3733		48.3733
74	LXD	5D	H2O	变12	52.7228	53.087	53.2166	53.0088		53.0088
79	LXD	5D	ABA	变15	43.6218	43.1227	44.5202	43.7549		43.7549
80	LXD	5D	H2O	变15	50.2813	50.9547	50.607	50.6143		50.6143
85	LXD	5D	ABA	对照	10.571	10.442	10.5827	10.5319		10.5319
86	LXD	5D	H2O	对照	10.7614	10.7906	10.1956	10.5826		10.5826
4	TJH	1D	ABA	变12	27.487	30.5391	30.0619	29.3627		29.3627
5	TJH	1D	H2O	变12	33.5733	32.7601	32.5634	32.9656		32.9656
10	TJH	1D	ABA	变15	21.163	19.4972	19.3063	19.9889		19.9889
11	TJH	1D	H2O	变15	24.9841	25.921	25.6911	25.5321		25.5321
16	TJH	1D	ABA	对照	11.6447	11.1612	11.2177	11.3412		11.3412
17	TJH	1D	H2O	对照	11.0877	11.6214	11.391	11.3667		11.3667
22	TJH	2D	ABA	变12	34.9031	35.801	35.094	35.2661		35.2661
23	TJH	2D	H2O	变12	43.9301	42.8252	42.8534	43.2029		43.2029
28	TJH	2D	ABA	变15	27.8113	27.9856	28.3445	28.0471		28.0471
29	TJH	2D	H2O	变15	34.6514	34.9654	35.6389	35.0852		35.0852
34	TJH	2D	ABA	对照	10.9017	10.6942	11.4743	11.0234		11.0234
35	TJH	2D	H2O	对照	10.907	10.161	10.9129	10.6603		10.6603
40	TJH	3D	ABA	变12	44.6824	44.4974	44.9351	44.705		44.705
41	TJH	3D	H2O	变12	51.1018	49.4914	51.057	50.5501		50.5501
46	TJH	3D	ABA	变15	35.094	35.8122	35.8906	35.599		35.599
47	TJH	3D	H2O	变15	41.8601	42.831	41.8883	42.1931		42.1931
52	TJH	3D	ABA	对照	11.8838	11.6209	11.0254	11.51		11.51
53	TJH	3D	H2O	对照	11.8342	11.559	11.7606	11.7179		11.7179
58	TJH	4D	ABA	变12	50.2146	50.6012	49.9229	50.2462		50.2462
59	TJH	4D	H2O	变12	54.7144	54.4446	53.2161	54.125		54.125
64	TJH	4D	ABA	变15	43.0448	42.8992	44.0713	43.3384		43.3384
65	TJH	4D	H2O	变15	50.4225	50.2428	51.3034	50.6562		50.6562
70	TJH	4D	ABA	对照	11.9564	11.693	10.9411	11.5302		11.5302
71	TJH	4D	H2O	对照	10.4698	11.0755	11.0478	10.8643		10.8643
76	TJH	5D	ABA	变12	52.4526	52.1102	52.6439	52.4022		52.4022
77	TJH	5D	H2O	变12	58.5632	58.8437	58.8047	58.7372		58.7372
82	TJH	5D	ABA	变15	49.7656	50.3042	50.2759	50.1152		50.1152
83	TJH	5D	H2O	变15	55.3645	55.8022	54.6969	55.2879		55.2879
88	TJH	5D	ABA	对照	11.8162	11.7266	11.339	11.6272		11.6272
89	TJH	5D	H2O	对照	11.3565	11.2669	11.5191	11.3808		11.3808

## Sheet: ABA 方差分析
										处理	样本数	均值	标准差	标准误			处理	均值	10%显著水平	5%显著水平	1%极显著水平
1	LXD	1D	ABA	变12	28.7652	28.2549	29.6797	28.8999		S1	3	28.8999	0.264518	0.15272			S2	35.4586	a	a	A
2	LXD	1D	H2O	变12	34.8413	35.2118	36.3226	35.4586		S2	3	35.4586	0.200197	0.115584			S4	30.195	b	b	B
7	LXD	1D	ABA	变15	24.1762	25.4277	24.1144	24.5728		S3	3	24.5728	1.21901	0.703797			S1	28.8999	c	b	B
8	LXD	1D	H2O	变15	28.8616	29.3047	32.4187	30.195		S4	3	30.195	1.28926	0.744353			S3	24.5728	d	c	C
13	LXD	1D	ABA	对照	10.7736	10.0894	10.723	10.5287		S5	3	10.5287	0.599255	0.34598			S5	10.5287	e	d	D
14	LXD	1D	H2O	对照	10.4303	9.66192	11.4402	10.5108		S6	3	10.5108	0.420621	0.242846			S6	10.5108	e	d	D
										处理	样本数	均值	标准差	标准误			处理	均值	10%显著水平	5%显著水平	1%极显著水平
19	LXD	2D	ABA	变12	33.4335	33.473	32.9008	33.2691		S1	3	33.2691	0.648023	0.374136			S2	38.4602	a	a	A
20	LXD	2D	H2O	变12	38.6901	39.2851	37.4055	38.4602		S2	3	38.4602	0.38565	0.222655			S4	35.7411	ab	ab	AB
25	LXD	2D	ABA	变15	32.0482	31.9357	23.7842	29.256		S3	3	29.256	3.78044	2.18264			S1	33.2691	b	b	BC
26	LXD	2D	H2O	变15	36.025	35.5878	35.6106	35.7411		S4	3	35.7411	0.855773	0.494081			S3	29.256	c	c	C
31	LXD	2D	ABA	对照	10.9913	9.90296	10.666	10.5201		S5	3	10.5201	1.17773	0.679961			S5	10.5201	d	d	D
32	LXD	2D	H2O	对照	10.1834	10.161	10.5316	10.292		S6	3	10.292	1.16822	0.67447			S6	10.292	d	d	D
										处理	样本数	均值	标准差	标准误			处理	均值	10%显著水平	5%显著水平	1%极显著水平
37	LXD	3D	ABA	变12	38.2211	37.8895	36.7846	37.6318		S1	3	37.6318	0.525655	0.303487			S2	43.3019	a	a	A
38	LXD	3D	H2O	变12	43.7674	43.4422	42.6962	43.3019		S2	3	43.3019	0.35822	0.206818			S4	40.4406	b	b	B
43	LXD	3D	ABA	变15	34.9986	35.4816	35.6048	35.3617		S3	3	35.3617	0.510191	0.294559			S1	37.6318	c	c	C
44	LXD	3D	H2O	变15	40.3452	40.7606	40.2162	40.4406		S4	3	40.4406	0.138401	0.0799061			S3	35.3617	d	d	D
49	LXD	3D	ABA	对照	10.6051	10.9752	10.2852	10.6218		S5	3	10.6218	0.0877298	0.0506508			S5	10.6218	e	e	E
50	LXD	3D	H2O	对照	10.2394	10.8062	10.2789	10.4415		S6	3	10.4415	0.231096	0.133423			S6	10.4415	e	e	E
										处理	样本数	均值	标准差	标准误			处理	均值	10%显著水平	5%显著水平	1%极显著水平
55	LXD	4D	ABA	变12	43.2294	44.0372	43.5493	43.6053		S1	3	43.6053	0.470049	0.271383			S2	50.6104	a	a	A
56	LXD	4D	H2O	变12	50.8075	50.0573	50.9664	50.6104		S2	3	50.6104	0.403015	0.232681			S4	50.2447	a	a	A
61	LXD	4D	ABA	变15	40.7776	40.2892	40.9909	40.6859		S3	3	40.6859	0.274844	0.158681			S1	43.6053	b	b	B
62	LXD	4D	H2O	变15	50.5851	49.6424	50.5067	50.2447		S4	3	50.2447	0.448919	0.259184			S3	40.6859	c	c	C
67	LXD	4D	ABA	对照	10.5598	10.4698	10.1786	10.4027		S5	3	10.4027	0.262456	0.151529			S5	10.4027	d	d	D
68	LXD	4D	H2O	对照	10.0154	10.8622	10.1839	10.3539		S6	3	10.3539	0.521387	0.301023			S6	10.3539	d	d	D
										处理	样本数	均值	标准差	标准误			处理	均值	10%显著水平	5%显著水平	1%极显著水平
73	LXD	5D	ABA	变12	48.4143	47.848	48.8574	48.3733		S1	3	48.3733	0.375663	0.216889			S2	53.0088	a	a	A
74	LXD	5D	H2O	变12	52.7228	53.087	53.2166	53.0088		S2	3	53.0088	0.193704	0.111835			S4	50.6143	b	b	B
79	LXD	5D	ABA	变15	43.6218	43.1227	44.5202	43.7549		S3	3	43.7549	0.555971	0.32099			S1	48.3733	c	c	C
80	LXD	5D	H2O	变15	50.2813	50.9547	50.607	50.6143		S4	3	50.6143	0.385452	0.222541			S3	43.7549	d	d	D
85	LXD	5D	ABA	对照	10.571	10.442	10.5827	10.5319		S5	3	10.5319	0.128601	0.0742481			S6	10.5826	e	e	E
86	LXD	5D	H2O	对照	10.7614	10.7906	10.1956	10.5826		S6	3	10.5826	0.49652	0.286666			S5	10.5319	e	e	E
										处理	样本数	均值	标准差	标准误			处理	均值	10%显著水平	5%显著水平	1%极显著水平
4	TJH	1D	ABA	变12	27.487	30.5391	30.0619	29.3627		S1	3	29.3627	1.54105	0.889728			S2	32.9656	a	a	A
5	TJH	1D	H2O	变12	33.5733	32.7601	32.5634	32.9656		S2	3	32.9656	0.61543	0.355319			S1	29.3627	b	b	B
10	TJH	1D	ABA	变15	21.163	19.4972	19.3063	19.9889		S3	3	19.9889	1.10602	0.638561			S4	25.5321	c	c	C
11	TJH	1D	H2O	变15	24.9841	25.921	25.6911	25.5321		S4	3	25.5321	0.385572	0.22261			S3	19.9889	d	d	D
16	TJH	1D	ABA	对照	11.6447	11.1612	11.2177	11.3412		S5	3	11.3412	0.37658	0.217419			S6	11.3667	e	e	E
17	TJH	1D	H2O	对照	11.0877	11.6214	11.391	11.3667		S6	3	11.3667	0.152829	0.0882356			S5	11.3412	e	e	E
										处理	样本数	均值	标准差	标准误			处理	均值	10%显著水平	5%显著水平	1%极显著水平
22	TJH	2D	ABA	变12	34.9031	35.801	35.094	35.2661		S1	3	35.2661	0.586384	0.338549			S2	43.2029	a	a	A
23	TJH	2D	H2O	变12	43.9301	42.8252	42.8534	43.2029		S2	3	43.2029	0.67121	0.387524			S1	35.2661	b	b	B
28	TJH	2D	ABA	变15	27.8113	27.9856	28.3445	28.0471		S3	3	28.0471	0.179586	0.103684			S4	35.0852	b	b	B
29	TJH	2D	H2O	变15	34.6514	34.9654	35.6389	35.0852		S4	3	35.0852	0.393114	0.226965			S3	28.0471	c	c	C
34	TJH	2D	ABA	对照	10.9017	10.6942	11.4743	11.0234		S5	3	11.0234	0.246073	0.14207			S5	11.0234	d	d	D
35	TJH	2D	H2O	对照	10.907	10.161	10.9129	10.6603		S6	3	10.6603	0.324557	0.187383			S6	10.6603	d	d	D
										处理	样本数	均值	标准差	标准误			处理	均值	10%显著水平	5%显著水平	1%极显著水平
40	TJH	3D	ABA	变12	44.6824	44.4974	44.9351	44.705		S1	3	44.705	0.163313	0.0942888			S2	50.5501	a	a	A
41	TJH	3D	H2O	变12	51.1018	49.4914	51.057	50.5501		S2	3	50.5501	0.850502	0.491038			S1	44.705	b	b	B
46	TJH	3D	ABA	变15	35.094	35.8122	35.8906	35.599		S3	3	35.599	0.464019	0.267902			S4	42.1931	c	c	C
47	TJH	3D	H2O	变15	41.8601	42.831	41.8883	42.1931		S4	3	42.1931	0.6193	0.357553			S3	35.599	d	d	D
52	TJH	3D	ABA	对照	11.8838	11.6209	11.0254	11.51		S5	3	11.51	0.466955	0.269596			S6	11.7179	e	e	E
53	TJH	3D	H2O	对照	11.8342	11.559	11.7606	11.7179		S6	3	11.7179	0.0839559	0.0484719			S5	11.51	e	e	E
										处理	样本数	均值	标准差	标准误			处理	均值	10%显著水平	5%显著水平	1%极显著水平
58	TJH	4D	ABA	变12	50.2146	50.6012	49.9229	50.2462		S1	3	50.2462	0.303526	0.175241			S2	54.125	a	a	A
59	TJH	4D	H2O	变12	54.7144	54.4446	53.2161	54.125		S2	3	54.125	0.764042	0.44112			S4	50.6562	b	b	B
64	TJH	4D	ABA	变15	43.0448	42.8992	44.0713	43.3384		S3	3	43.3384	0.677123	0.390937			S1	50.2462	b	b	B
65	TJH	4D	H2O	变15	50.4225	50.2428	51.3034	50.6562		S4	3	50.6562	0.606147	0.349959			S3	43.3384	c	c	C
70	TJH	4D	ABA	对照	11.9564	11.693	10.9411	11.5302		S5	3	11.5302	0.494009	0.285217			S5	11.5302	d	d	D
71	TJH	4D	H2O	对照	10.4698	11.0755	11.0478	10.8643		S6	3	10.8643	0.351487	0.202931			S6	10.8643	d	d	D
										处理	样本数	均值	标准差	标准误			处理	均值	10%显著水平	5%显著水平	1%极显著水平
76	TJH	5D	ABA	变12	52.4526	52.1102	52.6439	52.4022		S1	3	52.4022	0.340207	0.196419			S2	58.7372	a	a	A
77	TJH	5D	H2O	变12	58.5632	58.8437	58.8047	58.7372		S2	3	58.7372	0.125544	0.0724829			S4	55.2879	b	b	B
82	TJH	5D	ABA	变15	49.7656	50.3042	50.2759	50.1152		S3	3	50.1152	0.27396	0.158171			S1	52.4022	c	c	C
83	TJH	5D	H2O	变15	55.3645	55.8022	54.6969	55.2879		S4	3	55.2879	0.498267	0.287675			S3	50.1152	d	d	D
88	TJH	5D	ABA	对照	11.8162	11.7266	11.339	11.6272		S5	3	11.6272	0.235734	0.136101			S5	11.6272	e	e	E
89	TJH	5D	H2O	对照	11.3565	11.2669	11.5191	11.3808		S6	3	11.3808	0.191044	0.110299			S6	11.3808	e	e	E
