# Supplementary material for: Foliar spraying exogenous ABA resists chilling stress on adzuki beans (Vigna angularis)
Source: PLoS One. 2024 Sep 9;19(9):e0304628. doi: 10.1371/journal.pone.0304628 (PMC11383210; doi:10.1371/journal.pone.0304628)
Supplement: S1 Data — (ZIP) [file pone.0304628.s001.zip › Data/MDHAR.xlsx]

## Sheet: 画图
1	LXD	1D	ABA	变12	825.72	826.56	827.4	826.56		826.56
2	LXD	1D	H2O	变12	823.2	820.68	824.04	822.64		822.64
7	LXD	1D	ABA	变15	827.4	820.68	825.72	824.6		824.6
8	LXD	1D	H2O	变15	818.16	824.04	820.68	820.96		820.96			1d	2d	3d	4d	5d		1d	2d	3d	4d	5d
13	LXD	1D	ABA	对照	816.48	816.48	822.36	818.44		818.44		T1	826.56	838.32	860.16	909.44	925.96		795.76	818.72	826.28	838.6	841.12
14	LXD	1D	H2O	对照	812.28	813.12	825.72	817.04		817.04		T2	822.64	836.36	850.36	879.48	879.2		791	796.32	791.84	821.24	825.44
												T3	824.6	836.92	858.48	874.16	934.64		756.28	805	813.68	830.48	848.96
												T4	820.96	826.56	839.16	855.4	883.4		700.28	710.92	780.92	823.2	825.16
												T5	818.44	812.84	818.16	819	815.92		649.6	684.6	679	687.96	675.92
												CK	817.04	814.24	815.92	822.36	817.6		659.68	666.96	666.96	653.52	670.88
19	LXD	2D	ABA	变12	833.28	839.16	842.52	838.32		838.32
20	LXD	2D	H2O	变12	845.88	828.24	834.96	836.36		836.36			1	2	3	4	5	6	7	8	9	10	11	12
25	LXD	2D	ABA	变15	834.96	840	835.8	836.92		836.92		1
26	LXD	2D	H2O	变15	824.88	825.72	829.08	826.56		826.56		2
31	LXD	2D	ABA	对照	809.76	813.96	814.8	812.84		812.84		3
32	LXD	2D	H2O	对照	807.24	818.16	817.32	814.24		814.24		4
												5
												6
												7
												8
												9
												10
37	LXD	3D	ABA	变12	861	855.96	863.52	860.16		860.16		11
38	LXD	3D	H2O	变12	850.92	851.76	848.4	850.36		850.36		12
43	LXD	3D	ABA	变15	843.36	937.44	794.64	858.48		858.48		13
44	LXD	3D	H2O	变15	839.16	840.84	837.48	839.16		839.16		14
49	LXD	3D	ABA	对照	814.8	818.16	821.52	818.16		818.16		15
50	LXD	3D	H2O	对照	820.68	813.12	813.96	815.92		815.92
55	LXD	4D	ABA	变12	905.52	918.12	904.68	909.44		909.44
56	LXD	4D	H2O	变12	903	869.4	866.04	879.48		879.48
61	LXD	4D	ABA	变15	876.12	865.2	881.16	874.16		874.16
62	LXD	4D	H2O	变15	859.32	855.96	850.92	855.4		855.4
67	LXD	4D	ABA	对照	817.32	824.04	815.64	819		819
68	LXD	4D	H2O	对照	824.88	823.2	819	822.36		822.36
73	LXD	5D	ABA	变12	929.04	926.52	922.32	925.96		925.96
74	LXD	5D	H2O	变12	893.76	882	861.84	879.2		879.2
79	LXD	5D	ABA	变15	960.12	896.28	947.52	934.64		934.64
80	LXD	5D	H2O	变15	872.76	903.84	873.6	883.4		883.4
85	LXD	5D	ABA	对照	814.8	815.64	817.32	815.92		815.92
86	LXD	5D	H2O	对照	817.32	822.36	813.12	817.6		817.6
4	TJH	1D	ABA	变12	792.96	794.64	799.68	795.76
5	TJH	1D	H2O	变12	825.72	729.12	818.16	791
10	TJH	1D	ABA	变15	796.32	740.88	731.64	756.28
11	TJH	1D	H2O	变15	717.36	687.12	696.36	700.28
16	TJH	1D	ABA	对照	653.52	657.72	637.56	649.6
17	TJH	1D	H2O	对照	708.12	678.72	592.2	659.68
22	TJH	2D	ABA	变12	822.36	817.32	816.48	818.72
23	TJH	2D	H2O	变12	792.96	812.28	783.72	796.32
28	TJH	2D	ABA	变15	831.6	803.04	780.36	805
29	TJH	2D	H2O	变15	719.04	701.4	712.32	710.92
34	TJH	2D	ABA	对照	666.12	698.88	688.8	684.6
35	TJH	2D	H2O	对照	682.92	682.08	635.88	666.96
40	TJH	3D	ABA	变12	830.76	822.36	825.72	826.28
41	TJH	3D	H2O	变12	780.36	808.08	787.08	791.84
46	TJH	3D	ABA	变15	812.28	812.28	816.48	813.68
47	TJH	3D	H2O	变15	829.92	766.08	746.76	780.92
52	TJH	3D	ABA	对照	711.48	663.6	661.92	679
53	TJH	3D	H2O	对照	663.6	642.6	694.68	666.96
58	TJH	4D	ABA	变12	840	837.48	838.32	838.6
59	TJH	4D	H2O	变12	813.96	823.2	826.56	821.24
64	TJH	4D	ABA	变15	840	829.08	822.36	830.48
65	TJH	4D	H2O	变15	796.32	869.4	803.88	823.2
70	TJH	4D	ABA	对照	734.16	637.56	692.16	687.96
71	TJH	4D	H2O	对照	708.96	587.16	664.44	653.52
76	TJH	5D	ABA	变12	840	843.36	840	841.12
77	TJH	5D	H2O	变12	821.52	821.52	833.28	825.44
82	TJH	5D	ABA	变15	840	858.48	848.4	848.96
83	TJH	5D	H2O	变15	830.76	838.32	806.4	825.16
88	TJH	5D	ABA	对照	675.36	672.84	679.56	675.92
89	TJH	5D	H2O	对照	662.76	672	677.88	670.88
