# Supplementary material for: Foliar spraying exogenous ABA resists chilling stress on adzuki beans (Vigna angularis)
Source: PLoS One. 2024 Sep 9;19(9):e0304628. doi: 10.1371/journal.pone.0304628 (PMC11383210; doi:10.1371/journal.pone.0304628)
Supplement: S1 Data — (ZIP) [file pone.0304628.s001.zip › Data/POD.xlsx]

## Sheet: 画图
1	LXD	1D	ABA	变12	12.025	12.325	12.35	12.2333		12.2333
2	LXD	1D	H2O	变12	10.4	10.45	10.3	10.3833		10.3833
7	LXD	1D	ABA	变15	13.375	13.35	13.425	13.3833		13.3833
8	LXD	1D	H2O	变15	9.775	10.5	8.625	9.63333		9.63333			1d	2d	3d	4d	5d		1d	2d	3d	4d	5d
13	LXD	1D	ABA	对照	8.25	7.7	8.325	8.09167		8.09167		T1	12.2333	14.1833	14.775	15.375	15.9167		8.00833	8.46667	9.29167	9.875	10.2417
14	LXD	1D	H2O	对照	8	8.075	8.1	8.05833		8.05833		T2	10.3833	12.2667	13.6417	13.9833	14.675		7.16667	7.98333	8.35	8.85833	9.26667
												T3	13.3833	13.725	14.5583	14.9167	15.45		7.65	8.30833	8.725	9.34167	9.68333
												T4	9.63333	10.7417	11.4	11.8833	12.6417		6.825	7.525	8.09167	8.44167	8.675
												T5	8.09167	8.19167	8.41667	8.275	8.5		5.18333	5.05833	5.19167	5.26667	5.34167
												CK	8.05833	7.95833	8.40833	8.16667	8.30833		5.03333	5.21667	5.44167	5.2	5.58333
19	LXD	2D	ABA	变12	14.3	14.5	13.75	14.1833		14.1833
20	LXD	2D	H2O	变12	12.5	12.7	11.6	12.2667		12.2667			1	2	3	4	5	6	7	8	9	10	11	12
25	LXD	2D	ABA	变15	14.1	13.575	13.5	13.725		13.725		1
26	LXD	2D	H2O	变15	10.75	10.875	10.6	10.7417		10.7417		2
31	LXD	2D	ABA	对照	8.075	8.65	7.85	8.19167		8.19167		3
32	LXD	2D	H2O	对照	7.65	8.175	8.05	7.95833		7.95833		4
												5
												6
												7
												8
												9
												10
37	LXD	3D	ABA	变12	14.45	14.8	15.075	14.775		14.775		11
38	LXD	3D	H2O	变12	13.475	13.875	13.575	13.6417		13.6417		12
43	LXD	3D	ABA	变15	14.3	14.725	14.65	14.5583		14.5583		13
44	LXD	3D	H2O	变15	11.475	11.625	11.1	11.4		11.4		14
49	LXD	3D	ABA	对照	8.15	8.55	8.55	8.41667		8.41667		15
50	LXD	3D	H2O	对照	8.525	8.45	8.25	8.40833		8.40833
55	LXD	4D	ABA	变12	15.375	15.125	15.625	15.375		15.375
56	LXD	4D	H2O	变12	13.85	13.875	14.225	13.9833		13.9833
61	LXD	4D	ABA	变15	14.95	15.025	14.775	14.9167		14.9167
62	LXD	4D	H2O	变15	11.875	11.925	11.85	11.8833		11.8833
67	LXD	4D	ABA	对照	8.4	8.125	8.3	8.275		8.275
68	LXD	4D	H2O	对照	8.175	8.125	8.2	8.16667		8.16667
73	LXD	5D	ABA	变12	15.725	16.1	15.925	15.9167		15.9167
74	LXD	5D	H2O	变12	14.525	14.7	14.8	14.675		14.675
79	LXD	5D	ABA	变15	15.525	15.3	15.525	15.45		15.45
80	LXD	5D	H2O	变15	12.6	12.475	12.85	12.6417		12.6417
85	LXD	5D	ABA	对照	8.35	8.65	8.5	8.5		8.5
86	LXD	5D	H2O	对照	7.825	8.4	8.7	8.30833		8.30833
4	TJH	1D	ABA	变12	7.95	7.825	8.25	8.00833
5	TJH	1D	H2O	变12	7.325	6.875	7.3	7.16667
10	TJH	1D	ABA	变15	7.725	7.5	7.725	7.65
11	TJH	1D	H2O	变15	6.75	6.725	7	6.825
16	TJH	1D	ABA	对照	5	5.025	5.525	5.18333
17	TJH	1D	H2O	对照	5	5.025	5.075	5.03333
22	TJH	2D	ABA	变12	8.6	8.425	8.375	8.46667
23	TJH	2D	H2O	变12	7.85	8.025	8.075	7.98333
28	TJH	2D	ABA	变15	8.325	8.35	8.25	8.30833
29	TJH	2D	H2O	变15	7.375	7.65	7.55	7.525
34	TJH	2D	ABA	对照	5.225	4.95	5	5.05833
35	TJH	2D	H2O	对照	5.625	4.85	5.175	5.21667
40	TJH	3D	ABA	变12	9.4	9.8	8.675	9.29167
41	TJH	3D	H2O	变12	8.375	8.325	8.35	8.35
46	TJH	3D	ABA	变15	8.8	8.6	8.775	8.725
47	TJH	3D	H2O	变15	7.825	8.575	7.875	8.09167
52	TJH	3D	ABA	对照	5.1	5.125	5.35	5.19167
53	TJH	3D	H2O	对照	5.775	5.6	4.95	5.44167
58	TJH	4D	ABA	变12	9.9	9.825	9.9	9.875
59	TJH	4D	H2O	变12	8.95	8.825	8.8	8.85833
64	TJH	4D	ABA	变15	9.325	9.3	9.4	9.34167
65	TJH	4D	H2O	变15	8.375	8.4	8.55	8.44167
70	TJH	4D	ABA	对照	5.7	5	5.1	5.26667
71	TJH	4D	H2O	对照	4.95	5.05	5.6	5.2
76	TJH	5D	ABA	变12	10.375	10.475	9.875	10.2417
77	TJH	5D	H2O	变12	9.2	9.275	9.325	9.26667
82	TJH	5D	ABA	变15	9.5	9.775	9.775	9.68333
83	TJH	5D	H2O	变15	8.475	8.925	8.625	8.675
88	TJH	5D	ABA	对照	5	5.375	5.65	5.34167
89	TJH	5D	H2O	对照	5.425	5.475	5.85	5.58333
					16
					14.7
					10
					9.2
					15.3
					12.6
					9.7
					8.7
					8
					8
					5
					5
