# Supplementary material for: Foliar spraying exogenous ABA resists chilling stress on adzuki beans (Vigna angularis)
Source: PLoS One. 2024 Sep 9;19(9):e0304628. doi: 10.1371/journal.pone.0304628 (PMC11383210; doi:10.1371/journal.pone.0304628)
Supplement: S1 Data — (ZIP) [file pone.0304628.s001.zip › Data/PPO.xlsx]

## Sheet: 画图
1	LXD	1D	ABA	变12	4.2	4.32	3.96	4.16		4.16
2	LXD	1D	H2O	变12	3.6	3.72	3.48	3.6		3.6
7	LXD	1D	ABA	变15	3.84	3.48	4.2	3.84		3.84
8	LXD	1D	H2O	变15	3.36	3.6	3.24	3.4		3.4			1d	2d	3d	4d	5d		1d	2d	3d	4d	5d
13	LXD	1D	ABA	对照	2.4	2.4	2.64	2.48		2.48		T1	4.16	4.88	5.48	6.28	6.76		3.28	4.64	5.44	5.92	6.64
14	LXD	1D	H2O	对照	2.64	2.76	2.52	2.64		2.64		T2	3.6	4.28	4.92	5.64	5.72		2.44	3.36	4.12	5	5.52
												T3	3.84	4.56	5.28	6.04	6.24		2.8	3.68	4.52	5.4	5.68
												T4	3.4	4.4	4.92	5.36	5.48		2.24	3.36	4.28	4.84	5.28
												T5	2.48	2.68	2.32	2.44	2.68		1.6	1.64	1.68	1.48	1.92
												CK	2.64	2.32	2.44	2.4	2.64		1.56	1.64	1.72	1.68	1.52
19	LXD	2D	ABA	变12	5.04	4.8	4.8	4.88		4.88
20	LXD	2D	H2O	变12	4.32	4.2	4.32	4.28		4.28			1	2	3	4	5	6	7	8	9	10	11	12
25	LXD	2D	ABA	变15	4.56	4.32	4.8	4.56		4.56		1
26	LXD	2D	H2O	变15	4.44	4.2	4.56	4.4		4.4		2
31	LXD	2D	ABA	对照	2.64	2.52	2.88	2.68		2.68		3
32	LXD	2D	H2O	对照	2.52	2.28	2.16	2.32		2.32		4
												5
												6
												7
												8
												9
												10
37	LXD	3D	ABA	变12	5.4	5.4	5.64	5.48		5.48		11
38	LXD	3D	H2O	变12	4.92	4.56	5.28	4.92		4.92		12
43	LXD	3D	ABA	变15	5.4	5.16	5.28	5.28		5.28		13
44	LXD	3D	H2O	变15	4.8	4.92	5.04	4.92		4.92		14
49	LXD	3D	ABA	对照	2.16	2.28	2.52	2.32		2.32		15
50	LXD	3D	H2O	对照	2.52	2.64	2.16	2.44		2.44
55	LXD	4D	ABA	变12	6.24	6.72	5.88	6.28		6.28	6.76
56	LXD	4D	H2O	变12	5.4	5.88	5.64	5.64		5.64	5.72
61	LXD	4D	ABA	变15	6.12	5.88	6.12	6.04		6.04	6.24
62	LXD	4D	H2O	变15	5.4	5.04	5.64	5.36		5.36	5.48
67	LXD	4D	ABA	对照	2.52	2.16	2.64	2.44		2.44	2.68
68	LXD	4D	H2O	对照	2.52	2.52	2.16	2.4		2.4	2.64
73	LXD	5D	ABA	变12	6.72	6.36	7.2	6.76		6.76
74	LXD	5D	H2O	变12	6	5.4	5.76	5.72		5.72
79	LXD	5D	ABA	变15	6.24	6.36	6.12	6.24		6.24
80	LXD	5D	H2O	变15	5.52	5.4	5.52	5.48		5.48
85	LXD	5D	ABA	对照	2.64	2.76	2.64	2.68		2.68
86	LXD	5D	H2O	对照	2.76	2.64	2.52	2.64		2.64
4	TJH	1D	ABA	变12	3.36	3.36	3.12	3.28
5	TJH	1D	H2O	变12	2.16	2.76	2.4	2.44
10	TJH	1D	ABA	变15	2.76	2.76	2.88	2.8
11	TJH	1D	H2O	变15	2.16	2.28	2.28	2.24
16	TJH	1D	ABA	对照	1.56	1.56	1.68	1.6
17	TJH	1D	H2O	对照	1.56	1.68	1.44	1.56
22	TJH	2D	ABA	变12	4.56	4.68	4.68	4.64
23	TJH	2D	H2O	变12	3.24	3.48	3.36	3.36
28	TJH	2D	ABA	变15	3.72	3.72	3.6	3.68
29	TJH	2D	H2O	变15	3.24	3.36	3.48	3.36
34	TJH	2D	ABA	对照	1.56	1.56	1.8	1.64
35	TJH	2D	H2O	对照	1.56	1.68	1.68	1.64
40	TJH	3D	ABA	变12	5.52	5.52	5.28	5.44
41	TJH	3D	H2O	变12	4.08	4.2	4.08	4.12
46	TJH	3D	ABA	变15	4.44	4.56	4.56	4.52
47	TJH	3D	H2O	变15	4.2	4.32	4.32	4.28
52	TJH	3D	ABA	对照	1.68	1.56	1.8	1.68
53	TJH	3D	H2O	对照	1.68	1.8	1.68	1.72
58	TJH	4D	ABA	变12	5.88	6	5.88	5.92
59	TJH	4D	H2O	变12	4.8	4.92	5.28	5
64	TJH	4D	ABA	变15	5.4	5.04	5.76	5.4
65	TJH	4D	H2O	变15	5.16	4.8	4.56	4.84
70	TJH	4D	ABA	对照	1.56	1.56	1.32	1.48
71	TJH	4D	H2O	对照	1.68	1.56	1.8	1.68
76	TJH	5D	ABA	变12	6.6	6.84	6.48	6.64
77	TJH	5D	H2O	变12	5.16	5.64	5.76	5.52
82	TJH	5D	ABA	变15	5.88	5.52	5.64	5.68
83	TJH	5D	H2O	变15	5.04	5.52	5.28	5.28
88	TJH	5D	ABA	对照	1.8	2.04	1.92	1.92
89	TJH	5D	H2O	对照	1.44	1.56	1.56	1.52
