# Supplementary material for: Foliar spraying exogenous ABA resists chilling stress on adzuki beans (Vigna angularis)
Source: PLoS One. 2024 Sep 9;19(9):e0304628. doi: 10.1371/journal.pone.0304628 (PMC11383210; doi:10.1371/journal.pone.0304628)
Supplement: S1 Data — (ZIP) [file pone.0304628.s001.zip › Data/Proline.xlsx]

## Sheet: 画图
1	LXD	1D	ABA	变12	17.8691	14.849	17.198	16.6387		16.6387
2	LXD	1D	H2O	变12	14.5134	13.6745	14.6812	14.2897		14.2897
7	LXD	1D	ABA	变15	16.8624	14.6812	14.3456	15.2964		15.2964
8	LXD	1D	H2O	变15	14.1779	14.0101	12.6678	13.6186		13.6186			1d	2d	3d	4d	5d		1d	2d	3d	4d	5d
13	LXD	1D	ABA	对照	10.4866	10.151	11.4933	10.7103		10.7103		T1	16.6387	22.5112	27.4329	34.4799	40.0168		19.9385	23.5179	30.0615	32.7461	39.0101
14	LXD	1D	H2O	对照	11.1577	9.98322	10.151	10.4306		10.4306		T2	14.2897	18.9318	24.0772	30.3971	36.6611		19.0996	19.8266	25.5872	30.0056	35.7103
												T3	15.2964	20.3859	25.6991	31.7953	37.6119		18.5962	20.274	24.245	28.2159	35.5425
												T4	13.6186	16.9183	21.3926	28.9989	33.2494		12.6678	14.6253	17.7013	22.9586	32.802
												T5	10.7103	11.4374	10.6544	10.6544	10.934		9.75951	11.1577	10.5984	9.81544	9.87136
												CK	10.4306	10.934	10.9899	11.2136	10.8781		9.70358	10.2629	9.36801	8.80872	9.42394
19	LXD	2D	ABA	变12	21.2248	22.7349	23.5738	22.5112		22.5112
20	LXD	2D	H2O	变12	18.0369	20.5537	18.2047	18.9318		18.9318			1	2	3	4	5	6	7	8	9	10	11	12
25	LXD	2D	ABA	变15	19.8826	23.0705	18.2047	20.3859		20.3859		1
26	LXD	2D	H2O	变15	16.3591	16.6946	17.7013	16.9183		16.9183		2
31	LXD	2D	ABA	对照	11.9966	10.4866	11.8289	11.4374		11.4374		3
32	LXD	2D	H2O	对照	10.3188	10.9899	11.4933	10.934		10.934		4
												5
												6
												7
												8
												9
												10
37	LXD	3D	ABA	变12	30.6208	26.594	25.0839	27.4329		27.4329		11
38	LXD	3D	H2O	变12	23.5738	25.4195	23.2383	24.0772		24.0772		12
43	LXD	3D	ABA	变15	24.7483	27.4329	24.9161	25.6991		25.6991		13
44	LXD	3D	H2O	变15	19.7148	23.406	21.057	21.3926		21.3926		14
49	LXD	3D	ABA	对照	11.1577	10.6544	10.151	10.6544		10.6544		15
50	LXD	3D	H2O	对照	10.6544	10.9899	11.3255	10.9899		10.9899
55	LXD	4D	ABA	变12	34.9832	35.3188	33.1376	34.4799		34.4799
56	LXD	4D	H2O	变12	27.2651	30.1174	33.8087	30.3971		30.3971
61	LXD	4D	ABA	变15	31.2919	31.2919	32.802	31.7953		31.7953
62	LXD	4D	H2O	变15	28.2718	29.7819	28.943	28.9989		28.9989
67	LXD	4D	ABA	对照	10.4866	10.9899	10.4866	10.6544		10.6544
68	LXD	4D	H2O	对照	10.8221	10.151	12.6678	11.2136		11.2136
73	LXD	5D	ABA	变12	40.1846	38.6745	41.1913	40.0168		40.0168
74	LXD	5D	H2O	变12	36.8289	35.3188	37.8356	36.6611		36.6611
79	LXD	5D	ABA	变15	39.1779	35.3188	38.3389	37.6119		37.6119
80	LXD	5D	H2O	变15	31.4597	35.4866	32.802	33.2494		33.2494
85	LXD	5D	ABA	对照	9.98322	10.4866	12.3322	10.934		10.934
86	LXD	5D	H2O	对照	10.3188	10.9899	11.3255	10.8781		10.8781
4	TJH	1D	ABA	变12	18.8758	20.8893	20.0503	19.9385		19.9385
5	TJH	1D	H2O	变12	20.3859	18.7081	18.2047	19.0996		19.0996
10	TJH	1D	ABA	变15	20.2181	18.7081	16.8624	18.5962		18.5962
11	TJH	1D	H2O	变15	13.0034	12.3322	12.6678	12.6678		12.6678
16	TJH	1D	ABA	对照	10.9899	8.47315	9.81544	9.75951		9.75951
17	TJH	1D	H2O	对照	8.97651	9.98322	10.151	9.70358		9.70358
22	TJH	2D	ABA	变12	21.7282	25.0839	23.7416	23.5179		23.5179
23	TJH	2D	H2O	变12	18.7081	21.3926	19.3792	19.8266		19.8266
28	TJH	2D	ABA	变15	20.2181	18.5403	22.0638	20.274		20.274
29	TJH	2D	H2O	变15	14.3456	16.3591	13.1711	14.6253		14.6253
34	TJH	2D	ABA	对照	9.64765	11.4933	12.3322	11.1577		11.1577
35	TJH	2D	H2O	对照	9.64765	10.4866	10.6544	10.2629		10.2629
40	TJH	3D	ABA	变12	31.9631	29.7819	28.4396	30.0615		30.0615
41	TJH	3D	H2O	变12	27.4329	23.9094	25.4195	25.5872		25.5872
46	TJH	3D	ABA	变15	23.9094	23.406	25.4195	24.245		24.245
47	TJH	3D	H2O	变15	17.198	17.7013	18.2047	17.7013		17.7013
52	TJH	3D	ABA	对照	9.64765	10.9899	11.1577	10.5984		10.5984
53	TJH	3D	H2O	对照	9.98322	9.1443	8.97651	9.36801		9.36801
58	TJH	4D	ABA	变12	35.3188	30.7886	32.1309	32.7461		32.7461
59	TJH	4D	H2O	变12	31.4597	29.1107	29.4463	30.0056		30.0056
64	TJH	4D	ABA	变15	28.2718	28.943	27.4329	28.2159		28.2159
65	TJH	4D	H2O	变15	23.2383	21.7282	23.9094	22.9586		22.9586
70	TJH	4D	ABA	对照	12.1644	8.97651	8.30537	9.81544		9.81544
71	TJH	4D	H2O	对照	9.31208	8.80872	8.30537	8.80872		8.80872
76	TJH	5D	ABA	变12	37.8356	39.5134	39.6812	39.0101		39.0101
77	TJH	5D	H2O	变12	33.6409	34.9832	38.5067	35.7103		35.7103
82	TJH	5D	ABA	变15	36.8289	35.3188	34.4799	35.5425		35.5425
83	TJH	5D	H2O	变15	35.6544	30.1174	32.6342	32.802		32.802
88	TJH	5D	ABA	对照	10.151	9.47987	9.98322	9.87136		9.87136
89	TJH	5D	H2O	对照	8.97651	9.81544	9.47987	9.42394		9.42394
