# Supplementary material for: Foliar spraying exogenous ABA resists chilling stress on adzuki beans (Vigna angularis)
Source: PLoS One. 2024 Sep 9;19(9):e0304628. doi: 10.1371/journal.pone.0304628 (PMC11383210; doi:10.1371/journal.pone.0304628)
Supplement: S1 Data — (ZIP) [file pone.0304628.s001.zip › Data/Rate of superoxide anion production.xlsx]

## Sheet: 画图
1	LXD	1D	ABA	变12	2.55466	2.60082	2.48236	2.54595		2.54595
2	LXD	1D	H2O	变12	3.34445	3.12741	3.15377	3.20854		3.20854
7	LXD	1D	ABA	变15	2.51791	2.6063	2.23287	2.45236		2.45236
8	LXD	1D	H2O	变15	2.94933	2.73306	3.17115	2.95118		2.95118			1d	2d	3d	4d	5d		1d	2d	3d	4d	5d
13	LXD	1D	ABA	对照	2.30829	2.22888	2.47025	2.33581		2.33581		T1	2.54595	2.81246	4.60866	5.39336	6.3831		2.4915	3.05313	6.92526	7.59016	7.95893
14	LXD	1D	H2O	对照	2.41341	2.21087	2.57722	2.4005		2.4005		T2	3.20854	5.79729	8.37519	9.11176	9.68182		3.36076	6.51001	10.1552	10.8446	11.3416
												T3	2.45236	3.10812	5.53074	6.04551	7.09474		2.58174	2.80373	3.98922	7.10749	6.68205
												T4	2.95118	4.69391	7.25082	7.82871	9.10496		2.83474	3.65472	6.05881	8.6526	9.94815
												T5	2.33581	2.34277	2.5148	2.59897	2.64214		3.23719	2.76376	2.69834	2.73664	2.87892
												CK	2.4005	2.39552	2.3737	2.42759	2.55595		2.6	2.73265	3.01681	2.71349	2.76329
19	LXD	2D	ABA	变12	3.10198	2.6056	2.72979	2.81246		2.81246
20	LXD	2D	H2O	变12	6.24918	5.88881	5.25389	5.79729		5.79729			1	2	3	4	5	6	7	8	9	10	11	12
25	LXD	2D	ABA	变15	3.20827	3.01812	3.09797	3.10812		3.10812		1
26	LXD	2D	H2O	变15	4.70901	4.74138	4.63134	4.69391		4.69391		2
31	LXD	2D	ABA	对照	2.26329	2.41895	2.34606	2.34277		2.34277		3
32	LXD	2D	H2O	对照	2.20708	2.27467	2.70481	2.39552		2.39552		4
												5
												6
												7
												8
												9
												10
37	LXD	3D	ABA	变12	4.93905	4.66272	4.22421	4.60866		4.60866		11
38	LXD	3D	H2O	变12	7.35433	9.35829	8.41294	8.37519		8.37519		12
43	LXD	3D	ABA	变15	5.94071	5.24715	5.40434	5.53074		5.53074		13
44	LXD	3D	H2O	变15	7.93324	6.03547	7.78375	7.25082		7.25082		14
49	LXD	3D	ABA	对照	2.18034	2.79444	2.56964	2.5148		2.5148		15
50	LXD	3D	H2O	对照	2.38072	2.21208	2.5283	2.3737		2.3737
55	LXD	4D	ABA	变12	5.71809	5.87305	4.58895	5.39336		5.39336
56	LXD	4D	H2O	变12	9.0658	9.14983	9.11965	9.11176		9.11176
61	LXD	4D	ABA	变15	6.51413	5.73994	5.88246	6.04551		6.04551
62	LXD	4D	H2O	变15	7.92083	7.7317	7.8336	7.82871		7.82871
67	LXD	4D	ABA	对照	2.56695	2.53305	2.69692	2.59897		2.59897
68	LXD	4D	H2O	对照	2.33031	2.75611	2.19634	2.42759		2.42759					2.4915	3.05313	6.92526	7.59016	7.95893
															3.36076	6.51001	10.1552	10.8446	11.3416
															2.58174	2.80373	3.98922	7.10749	6.68205
															2.83474	3.65472	6.05881	8.6526	9.94815
															3.23719	2.76376	2.69834	2.73664	2.87892
															2.99791	2.73265	3.01681	2.71349	2.76329
73	LXD	5D	ABA	变12	6.7301	6.10082	6.31838	6.3831		6.3831
74	LXD	5D	H2O	变12	9.92004	9.55153	9.57389	9.68182		9.68182
79	LXD	5D	ABA	变15	7.26986	7.06495	6.9494	7.09474		7.09474
80	LXD	5D	H2O	变15	10.0141	8.36834	8.9324	9.10496		9.10496
85	LXD	5D	ABA	对照	2.64491	2.3755	2.906	2.64214		2.64214
86	LXD	5D	H2O	对照	2.29438	2.78434	2.58913	2.55595		2.55595
4	TJH	1D	ABA	变12	2.3621	2.51703	2.59536	2.4915		2.4915
5	TJH	1D	H2O	变12	3.42433	3.22162	3.43634	3.36076		3.36076
10	TJH	1D	ABA	变15	2.58162	2.52328	2.64032	2.58174		2.58174
11	TJH	1D	H2O	变15	2.80118	3.00057	2.70247	2.83474		2.83474
16	TJH	1D	ABA	对照	3.20464	3.393	3.11391	3.23719		3.23719
17	TJH	1D	H2O	对照	2.92569	2.96839	3.09966	2.99791		2.99791
22	TJH	2D	ABA	变12	2.79983	3.0482	3.31136	3.05313		3.05313
23	TJH	2D	H2O	变12	6.70306	6.23045	6.59651	6.51001		6.51001
28	TJH	2D	ABA	变15	3.14118	2.47188	2.79814	2.80373		2.80373
29	TJH	2D	H2O	变15	3.86323	3.20818	3.89276	3.65472		3.65472
34	TJH	2D	ABA	对照	2.85682	2.87872	2.55574	2.76376		2.76376
35	TJH	2D	H2O	对照	2.77001	2.65017	2.77776	2.73265		2.73265
40	TJH	3D	ABA	变12	8.11424	6.35543	6.3061	6.92526		6.92526
41	TJH	3D	H2O	变12	10.2659	10.3851	9.8146	10.1552		10.1552
46	TJH	3D	ABA	变15	3.51511	3.28056	5.172	3.98922		3.98922
47	TJH	3D	H2O	变15	5.42458	6.99333	5.75853	6.05881		6.05881
52	TJH	3D	ABA	对照	2.68943	2.40622	2.99937	2.69834		2.69834
53	TJH	3D	H2O	对照	3.28102	2.93513	2.83427	3.01681		3.01681
58	TJH	4D	ABA	变12	6.35913	8.20005	8.21131	7.59016		7.59016
59	TJH	4D	H2O	变12	10.1944	10.4458	11.8937	10.8446		10.8446
64	TJH	4D	ABA	变15	7.30348	7.01181	7.00718	7.10749		7.10749
65	TJH	4D	H2O	变15	8.05833	8.6963	9.20317	8.6526		8.6526
70	TJH	4D	ABA	对照	2.73768	2.63224	2.84001	2.73664		2.73664
71	TJH	4D	H2O	对照	2.59786	3.00655	2.53606	2.71349		2.71349
76	TJH	5D	ABA	变12	7.65206	8.19739	8.02735	7.95893		7.95893
77	TJH	5D	H2O	变12	10.9419	11.9164	11.1666	11.3416		11.3416
82	TJH	5D	ABA	变15	6.59794	6.33119	7.11702	6.68205		6.68205
83	TJH	5D	H2O	变15	11.3529	9.508	8.98356	9.94815		9.94815
88	TJH	5D	ABA	对照	2.75195	2.92411	2.96071	2.87892		2.87892
89	TJH	5D	H2O	对照	2.68291	2.73126	2.87571	2.76329		2.76329

## Sheet: ABA 方差分析
										处理	样本数	均值	标准差	标准误		处理	均值	10%显著水平	5%显著水平	1%极显著水平
1	LXD	1D	ABA	变12	2.55466	2.60082	2.48236	2.54595		S1	3	2.54595	0.109507	0.0632237		S2	3.20854	a	a	A
2	LXD	1D	H2O	变12	3.34445	3.12741	3.15377	3.20854		S2	3	3.20854	0.0963867	0.0556489		S4	2.95118	b	a	AB
7	LXD	1D	ABA	变15	2.51791	2.6063	2.23287	2.45236		S3	3	2.45236	0.236829	0.136734		S1	2.54595	c	b	BC
8	LXD	1D	H2O	变15	2.94933	2.73306	3.17115	2.95118		S4	3	2.95118	0.173232	0.100016		S3	2.45236	c	b	C
13	LXD	1D	ABA	对照	2.30829	2.22888	2.47025	2.33581		S5	3	2.33581	0.0889585	0.0513602		S6	2.4005	c	b	C
14	LXD	1D	H2O	对照	2.41341	2.21087	2.57722	2.4005		S6	3	2.4005	0.135855	0.0784362		S5	2.33581	c	b	C
										处理	样本数	均值	标准差	标准误		处理	均值	10%显著水平	5%显著水平	1%极显著水平
19	LXD	2D	ABA	变12	3.10198	2.6056	2.72979	2.81246		S1	3	2.81246	0.182942	0.105621		S2	5.79729	a	a	A
20	LXD	2D	H2O	变12	6.24918	5.88881	5.25389	5.79729		S2	3	5.79729	0.4303	0.248434		S4	4.69391	b	b	B
25	LXD	2D	ABA	变15	3.20827	3.01812	3.09797	3.10812		S3	3	3.10812	0.0552561	0.0319021		S3	3.10812	c	c	C
26	LXD	2D	H2O	变15	4.70901	4.74138	4.63134	4.69391		S4	3	4.69391	0.0821431	0.0474253		S1	2.81246	c	cd	CD
31	LXD	2D	ABA	对照	2.26329	2.41895	2.34606	2.34277		S5	3	2.34277	0.155251	0.0896343		S6	2.39552	d	d	CD
32	LXD	2D	H2O	对照	2.20708	2.27467	2.70481	2.39552		S6	3	2.39552	0.338618	0.195501		S5	2.34277	d	d	D
										处理	样本数	均值	标准差	标准误		处理	均值	10%显著水平	5%显著水平	1%极显著水平
37	LXD	3D	ABA	变12	4.93905	4.66272	4.22421	4.60866		S1	3	4.60866	0.385897	0.222798		S2	8.37519	a	a	A
38	LXD	3D	H2O	变12	7.35433	9.35829	8.41294	8.37519		S2	3	8.37519	1.03685	0.598627		S4	7.25082	b	a	AB
43	LXD	3D	ABA	变15	5.94071	5.24715	5.40434	5.53074		S3	3	5.53074	0.345395	0.199414		S3	5.53074	c	b	BC
44	LXD	3D	H2O	变15	7.93324	6.03547	7.78375	7.25082		S4	3	7.25082	1.00702	0.581405		S1	4.60866	c	b	C
49	LXD	3D	ABA	对照	2.18034	2.79444	2.56964	2.5148		S5	3	2.5148	0.342012	0.19746		S5	2.5148	d	c	D
50	LXD	3D	H2O	对照	2.38072	2.21208	2.5283	2.3737		S6	3	2.3737	0.10713	0.0618513		S6	2.3737	d	c	D
										处理	样本数	均值	标准差	标准误		处理	均值	10%显著水平	5%显著水平	1%极显著水平
55	LXD	4D	ABA	变12	5.71809	5.87305	4.58895	5.39336		S1	3	5.39336	0.549761	0.317405		S2	9.11176	a	a	A
56	LXD	4D	H2O	变12	9.0658	9.14983	9.11965	9.11176		S2	3	9.11176	0.178083	0.102816		S4	7.82871	b	b	B
61	LXD	4D	ABA	变15	6.51413	5.73994	5.88246	6.04551		S3	3	6.04551	0.359742	0.207697		S3	6.04551	c	c	C
62	LXD	4D	H2O	变15	7.92083	7.7317	7.8336	7.82871		S4	3	7.82871	0.174582	0.100795		S1	5.39336	d	d	C
67	LXD	4D	ABA	对照	2.56695	2.53305	2.69692	2.59897		S5	3	2.59897	0.242101	0.139777		S5	2.59897	e	e	D
68	LXD	4D	H2O	对照	2.33031	2.75611	2.19634	2.42759		S6	3	2.42759	0.244456	0.141137		S6	2.42759	e	e	D
										处理	样本数	均值	标准差	标准误		处理	均值	10%显著水平	5%显著水平	1%极显著水平
73	LXD	5D	ABA	变12	6.7301	6.10082	6.31838	6.3831		S1	3	6.3831	0.0996919	0.0575571		S2	9.68182	a	a	A
74	LXD	5D	H2O	变12	9.92004	9.55153	9.57389	9.68182		S2	3	9.68182	0.0741798	0.0428277		S4	9.10496	b	a	A
79	LXD	5D	ABA	变15	7.26986	7.06495	6.9494	7.09474		S3	3	7.09474	0.152225	0.0878872		S3	7.09474	c	b	B
80	LXD	5D	H2O	变15	10.0141	8.36834	8.9324	9.10496		S4	3	9.10496	0.616006	0.355651		S1	6.3831	d	c	B
85	LXD	5D	ABA	对照	2.64491	2.3755	2.906	2.64214		S5	3	2.64214	0.269941	0.15585		S5	2.64214	e	d	C
86	LXD	5D	H2O	对照	2.29438	2.78434	2.58913	2.55595		S6	3	2.55595	0.467423	0.269867		S6	2.55595	e	d	C
										处理	样本数	均值	标准差	标准误		处理	均值	10%显著水平	5%显著水平	1%极显著水平
4	TJH	1D	ABA	变12	2.3621	2.51703	2.59536	2.4915		S1	3	2.4915	0.0927111	0.0535268		S2	3.36076	a	a	A
5	TJH	1D	H2O	变12	3.42433	3.22162	3.43634	3.36076		S2	3	3.36076	0.139005	0.0802545		S5	3.23719	a	a	AB
10	TJH	1D	ABA	变15	2.58162	2.52328	2.64032	2.58174		S3	3	2.58174	0.0681632	0.039354		S6	2.6	c	c	BC
11	TJH	1D	H2O	变15	2.80118	3.00057	2.70247	2.83474		S4	3	2.83474	0.146064	0.0843298		S4	2.83474	b	b	CD
16	TJH	1D	ABA	对照	3.20464	3.393	3.11391	3.23719		S5	3	3.23719	0.136567	0.078847		S3	2.58174	c	c	DE
17	TJH	1D	H2O	对照	2.62569	2.56839	2.61997	2.60468		S6	3	2.6	0.0761721	0.043978		S1	2.4915	c	c	E
										处理	样本数	均值	标准差	标准误		处理	均值	10%显著水平	5%显著水平	1%极显著水平
22	TJH	2D	ABA	变12	2.79983	3.0482	3.31136	3.05313		S1	3	3.05313	0.308495	0.17811		S2	6.51001	a	a	A
23	TJH	2D	H2O	变12	6.70306	6.23045	6.59651	6.51001		S2	3	6.51001	0.10024	0.0578736		S4	3.65472	b	b	B
28	TJH	2D	ABA	变15	3.14118	2.47188	2.79814	2.80373		S3	3	2.80373	0.207749	0.119944		S1	3.05313	c	c	BC
29	TJH	2D	H2O	变15	3.86323	3.20818	3.89276	3.65472		S4	3	3.65472	0.240081	0.138611		S3	2.80373	c	c	C
34	TJH	2D	ABA	对照	2.85682	2.87872	2.55574	2.76376		S5	3	2.76376	0.282006	0.162817		S5	2.76376	c	c	C
35	TJH	2D	H2O	对照	2.77001	2.65017	2.77776	2.73265		S6	3	2.73265	0.0800202	0.0461997		S6	2.73265	c	c	C
										处理	样本数	均值	标准差	标准误		处理	均值	10%显著水平	5%显著水平	1%极显著水平
40	TJH	3D	ABA	变12	8.11424	6.35543	6.3061	6.92526		S1	3	6.92526	0.967668	0.558683		S2	10.1552	a	a	A
41	TJH	3D	H2O	变12	10.2659	10.3851	9.8146	10.1552		S2	3	10.1552	0.330831	0.191005		S1	6.92526	b	b	B
46	TJH	3D	ABA	变15	3.51511	3.28056	5.172	3.98922		S3	3	3.98922	1.01912	0.588391		S4	6.05881	b	b	B
47	TJH	3D	H2O	变15	5.42458	6.99333	5.75853	6.05881		S4	3	6.05881	0.902348	0.520971		S3	3.98922	c	c	C
52	TJH	3D	ABA	对照	2.68943	2.40622	2.99937	2.69834		S5	3	2.69834	0.262595	0.151609		S6	3.01681	cd	c	C
53	TJH	3D	H2O	对照	3.28102	2.93513	2.83427	3.01681		S6	3	3.01681	0.189593	0.109461		S5	2.69834	d	c	C
										处理	样本数	均值	标准差	标准误		处理	均值	10%显著水平	5%显著水平	1%极显著水平
58	TJH	4D	ABA	变12	6.35913	8.20005	8.21131	7.59016		S1	3	7.59016	0.733249	0.423341		S2	10.8446	a	a	A
59	TJH	4D	H2O	变12	10.1944	10.4458	11.8937	10.8446		S2	3	10.8446	0.621714	0.358947		S4	8.6526	b	b	B
64	TJH	4D	ABA	变15	7.30348	7.01181	7.00718	7.10749		S3	3	7.10749	0.535005	0.308886		S1	7.59016	c	c	BC
65	TJH	4D	H2O	变15	8.05833	8.6963	9.20317	8.6526		S4	3	8.6526	0.202747	0.117056		S3	7.10749	c	c	C
70	TJH	4D	ABA	对照	2.73768	2.63224	2.84001	2.73664		S5	3	2.73664	0.348503	0.201208		S5	2.73664	d	d	D
71	TJH	4D	H2O	对照	2.59786	3.00655	2.53606	2.71349		S6	3	2.71349	0.449686	0.259626		S6	2.71349	d	d	D
										处理	样本数	均值	标准差	标准误		处理	均值	10%显著水平	5%显著水平	1%极显著水平
76	TJH	5D	ABA	变12	7.65206	8.19739	8.02735	7.95893		S1	3	7.95893	0.327596	0.189137		S2	11.3416	a	a	A
77	TJH	5D	H2O	变12	10.9419	11.9164	11.1666	11.3416		S2	3	11.3416	0.525578	0.303442		S4	9.94815	b	b	A
82	TJH	5D	ABA	变15	6.59794	6.33119	7.11702	6.68205		S3	3	6.68205	0.452248	0.261105		S1	7.95893	c	c	B
83	TJH	5D	H2O	变15	11.3529	9.508	8.98356	9.94815		S4	3	9.94815	1.17902	0.680708		S3	6.68205	d	d	B
88	TJH	5D	ABA	对照	2.75195	2.92411	2.96071	2.87892		S5	3	2.87892	0.17838	0.102988		S5	2.87892	e	e	C
89	TJH	5D	H2O	对照	2.68291	2.73126	2.87571	2.76329		S6	3	2.76329	0.170314	0.0983308		S6	2.76329	e	e	C
