# Supplementary material for: Foliar spraying exogenous ABA resists chilling stress on adzuki beans (Vigna angularis)
Source: PLoS One. 2024 Sep 9;19(9):e0304628. doi: 10.1371/journal.pone.0304628 (PMC11383210; doi:10.1371/journal.pone.0304628)
Supplement: S1 Data — (ZIP) [file pone.0304628.s001.zip › Data/SOD.xlsx]

## Sheet: 画图
			最大值	1.396	U/g
1	LXD	1D	ABA	变12	738.484	740.713	734.77	737.989		737.989
2	LXD	1D	H2O	变12	724.368	719.168	728.083	723.873		723.873			1d	2d	3d	4d	5d		1d	2d	3d	4d	5d
7	LXD	1D	ABA	变15	737.741	731.055	723.626	730.807		730.807		T1	737.989	764.487	803.368	833.829	859.336		614.908	685.488	720.901	780.832	836.305
8	LXD	1D	H2O	变15	716.196	708.767	707.281	710.748		710.748		T2	723.873	752.353	791.233	827.637	841.258		597.573	630.263	675.334	761.268	797.177
13	LXD	1D	ABA	对照	639.673	635.215	629.272	634.72		634.72		T3	730.807	764.735	810.797	831.724	858.346		594.601	632.739	689.946	753.591	795.691
14	LXD	1D	H2O	对照	624.814	624.071	619.614	622.833		622.833		T4	710.748	744.18	778.851	815.75	836.8		568.905	616.394	646.607	729.569	767.459
												T5	634.72	644.131	631.501	643.883	662.457		565.379	535.909	556.711	566.122	556.711
												CK	622.833	633.977	616.394	644.626	633.482		539.871	530.213	545.815	565.874	557.702
													1	2	3	4	5	6	7	8	9	10	11	12
19	LXD	2D	ABA	变12	762.259	764.487	766.716	764.487		764.487		1
20	LXD	2D	H2O	变12	747.4	739.97	769.688	752.353		752.353		2
25	LXD	2D	ABA	变15	765.23	760.03	768.945	764.735		764.735		3
26	LXD	2D	H2O	变15	736.999	746.657	748.886	744.18		744.18		4
31	LXD	2D	ABA	对照	644.874	644.874	642.645	644.131		644.131		5
32	LXD	2D	H2O	对照	632.987	638.93	630.015	633.977		633.977		6
												7
												8
												9
												10
												11
												12
37	LXD	3D	ABA	变12	796.434	809.807	803.863	803.368		803.368		13
38	LXD	3D	H2O	变12	791.233	788.262	794.205	791.233		791.233		14
43	LXD	3D	ABA	变15	811.293	806.092	815.007	810.797		810.797		15
44	LXD	3D	H2O	变15	779.346	783.804	773.403	778.851		778.851
49	LXD	3D	ABA	对照	631.501	647.845	615.156	631.501		631.501
50	LXD	3D	H2O	对照	616.642	623.328	609.212	616.394		616.394
55	LXD	4D	ABA	变12	826.152	840.267	835.067	833.829		833.829
56	LXD	4D	H2O	变12	825.409	827.637	829.866	827.637		827.637
61	LXD	4D	ABA	变15	823.923	835.438	835.81	831.724		831.724
62	LXD	4D	H2O	变15	817.236	820.208	809.807	815.75		815.75
67	LXD	4D	ABA	对照	638.187	644.131	649.331	643.883		643.883
68	LXD	4D	H2O	对照	644.131	632.244	657.504	644.626		644.626
73	LXD	5D	ABA	变12	865.527	855.126	857.355	859.336		859.336
74	LXD	5D	H2O	变12	845.468	842.496	835.81	841.258		841.258
79	LXD	5D	ABA	变15	847.697	867.756	859.584	858.346		858.346
80	LXD	5D	H2O	变15	842.496	835.81	832.095	836.8		836.8
85	LXD	5D	ABA	对照	662.704	657.504	667.162	662.457		662.457
86	LXD	5D	H2O	对照	630.758	637.444	632.244	633.482		633.482
4	TJH	1D	ABA	变12	620.357	616.642	607.727	614.908		614.908
5	TJH	1D	H2O	变12	598.068	600.297	594.354	597.573		597.573
10	TJH	1D	ABA	变15	592.868	590.639	600.297	594.601		594.601
11	TJH	1D	H2O	变15	560.981	567.667	578.068	568.905		588.905
16	TJH	1D	ABA	对照	563.15	575.78	557.207	565.379		565.379
17	TJH	1D	H2O	对照	540.119	538.633	540.862	539.871		539.871
22	TJH	2D	ABA	变12	678.306	687.221	690.936	685.488		685.488
23	TJH	2D	H2O	变12	625.557	631.501	633.73	630.263		630.263
28	TJH	2D	ABA	变15	637.444	632.987	627.786	632.739		632.739
29	TJH	2D	H2O	变15	618.871	617.385	612.927	616.394		616.394
34	TJH	2D	ABA	对照	540.862	531.204	535.661	535.909		535.909
35	TJH	2D	H2O	对照	527.489	534.175	528.975	530.213		530.213
40	TJH	3D	ABA	变12	722.14	725.854	714.71	720.901		720.901
41	TJH	3D	H2O	变12	679.049	669.391	677.563	675.334		675.334
46	TJH	3D	ABA	变15	684.25	691.679	693.908	689.946		689.946
47	TJH	3D	H2O	变15	647.845	654.532	637.444	646.607		646.607
52	TJH	3D	ABA	对照	566.865	556.464	546.805	556.711		556.711
53	TJH	3D	H2O	对照	543.834	547.548	546.062	545.815		545.815
58	TJH	4D	ABA	变12	772.66	780.832	789.004	780.832		780.832
59	TJH	4D	H2O	变12	771.174	765.973	746.657	761.268		761.268
64	TJH	4D	ABA	变15	734.77	759.287	766.716	753.591		753.591
65	TJH	4D	H2O	变15	728.826	736.999	722.883	729.569		729.569
70	TJH	4D	ABA	对照	557.207	568.351	572.808	566.122		566.122
71	TJH	4D	H2O	对照	563.893	575.78	557.949	565.874		565.874
76	TJH	5D	ABA	变12	840.267	835.81	832.838	836.305		836.305
77	TJH	5D	H2O	变12	792.719	800.149	798.663	797.177		797.177
82	TJH	5D	ABA	变15	794.205	789.747	803.12	795.691		795.691
83	TJH	5D	H2O	变15	774.889	765.973	761.516	767.459		767.459
88	TJH	5D	ABA	对照	563.15	557.949	549.034	556.711		556.711
89	TJH	5D	H2O	对照	559.435	568.351	545.319	557.702		557.702

## Sheet: ABA 方差分析
			最大值	1.396	U/g
											处理	样本数	均值	标准差	标准误			处理	均值	10%显著水平	5%显著水平
1	LXD	1D	ABA	变12	738.484	740.713	734.77	737.989			S1	3	737.989	2.97521	1.71774			S1	737.989	a	a
2	LXD	1D	H2O	变12	724.368	719.168	728.083	723.873			S2	3	723.873	6.3348	3.6574			S3	730.807	b	b
7	LXD	1D	ABA	变15	737.741	731.055	723.626	730.807			S3	3	730.807	3.87102	2.23493			S2	723.873	c	b
8	LXD	1D	H2O	变15	716.196	708.767	707.281	710.748			S4	3	710.748	1.89144	1.09202			S4	710.748	d	c
13	LXD	1D	ABA	对照	639.673	635.215	629.272	634.72			S5	3	634.72	2.10622	1.21602			S5	634.72	e	d
14	LXD	1D	H2O	对照	624.814	624.071	619.614	622.833			S6	3	622.833	1.49275	0.861838			S6	622.833	f	e
											处理	样本数	均值	标准差	标准误			处理	均值	10%显著水平	5%显著水平	1%极显著水平
19	LXD	2D	ABA	变12	762.259	764.487	766.716	764.487			S1	3	764.487	1.55151	0.895763			S3	764.735	a	a	A
20	LXD	2D	H2O	变12	747.4	739.97	769.688	752.353			S2	3	752.353	12.4028	7.16075			S1	764.487	a	a	A
25	LXD	2D	ABA	变15	765.23	760.03	768.945	764.735			S3	3	764.735	3.05069	1.76132			S2	752.353	b	ab	AB
26	LXD	2D	H2O	变15	736.999	746.657	748.886	744.18			S4	3	744.18	4.45937	2.57462			S4	744.18	b	b	B
31	LXD	2D	ABA	对照	644.874	644.874	642.645	644.131			S5	3	644.131	4.6314	2.67394			S5	644.131	c	c	C
32	LXD	2D	H2O	对照	632.987	638.93	630.015	633.977			S6	3	633.977	7.21691	4.16669			S6	633.977	c	c	C
											处理	样本数	均值	标准差	标准误			处理	均值	10%显著水平	5%显著水平	1%极显著水平
37	LXD	3D	ABA	变12	796.434	809.807	803.863	803.368			S1	3	803.368	5.28878	3.05348			S3	810.797	a	a	A
38	LXD	3D	H2O	变12	791.233	788.262	794.205	791.233			S2	3	791.233	7.04418	4.06696			S1	803.368	a	ab	A
43	LXD	3D	ABA	变15	811.293	806.092	815.007	810.797			S3	3	810.797	8.57369	4.95002			S2	791.233	b	bc	AB
44	LXD	3D	H2O	变15	779.346	783.804	773.403	778.851			S4	3	778.851	1.71724	0.991449			S4	778.851	c	c	B
49	LXD	3D	ABA	对照	631.501	647.845	615.156	631.501			S5	3	631.501	12.3479	7.12904			S5	631.501	d	d	C
50	LXD	3D	H2O	对照	616.642	623.328	609.212	616.394			S6	3	616.394	3.20589	1.85092			S6	616.394	e	e	C
											处理	样本数	均值	标准差	标准误			处理	均值	10%显著水平	5%显著水平	1%极显著水平
55	LXD	4D	ABA	变12	826.152	840.267	835.067	833.829			S1	3	833.829	5.30073	3.06038			S1	833.829	a	a	A
56	LXD	4D	H2O	变12	825.409	827.637	829.866	827.637			S2	3	827.637	1.34839	0.778493			S3	831.724	a	a	A
61	LXD	4D	ABA	变15	823.923	835.438	835.81	831.724			S3	3	831.724	3.74264	2.16081			S2	827.637	a	ab	A
62	LXD	4D	H2O	变15	817.236	820.208	809.807	815.75			S4	3	815.75	8.04624	4.6455			S4	815.75	b	b	A
67	LXD	4D	ABA	对照	638.187	644.131	649.331	643.883			S5	3	643.883	2.04809	1.18246			S6	644.626	c	c	B
68	LXD	4D	H2O	对照	644.131	632.244	657.504	644.626			S6	3	644.626	11.522	6.65222			S5	643.883	c	c	B
											处理	样本数	均值	标准差	标准误			处理	均值	10%显著水平	5%显著水平	1%极显著水平
73	LXD	5D	ABA	变12	865.527	855.126	857.355	859.336			S1	3	859.336	5.36315	3.09642			S1	859.336	a	a	A
74	LXD	5D	H2O	变12	845.468	842.496	835.81	841.258			S2	3	841.258	3.98551	2.30103			S3	858.346	a	a	A
79	LXD	5D	ABA	变15	847.697	867.756	859.584	858.346			S3	3	858.346	10.1354	5.85168			S2	841.258	b	b	B
80	LXD	5D	H2O	变15	842.496	835.81	832.095	836.8			S4	3	836.8	4.58649	2.64801			S4	836.8	b	b	B
85	LXD	5D	ABA	对照	662.704	657.504	667.162	662.457			S5	3	662.457	5.82366	3.36229			S5	662.457	c	c	C
86	LXD	5D	H2O	对照	630.758	637.444	632.244	633.482			S6	3	633.482	3.21942	1.85873			S6	633.482	d	d	D
											处理	样本数	均值	标准差	标准误			处理	均值	10%显著水平	5%显著水平	1%极显著水平
4	TJH	1D	ABA	变12	620.357	616.642	607.727	614.908			S1	3	614.908	6.56888	3.79255			S1	614.908	a	a	A
5	TJH	1D	H2O	变12	598.068	600.297	594.354	597.573			S2	3	597.573	2.3957	1.38316			S2	597.573	b	b	AB
10	TJH	1D	ABA	变15	592.868	590.639	600.297	594.601			S3	3	594.601	5.79772	3.34731			S3	594.601	b	b	B
11	TJH	1D	H2O	变15	560.981	567.667	578.068	568.905			S4	3	568.905	8.60582	4.96857			S4	568.905	c	c	C
16	TJH	1D	ABA	对照	563.15	575.78	557.207	559.435			S5	3	565.379	8.43123	4.86777			S5	565.379	c	c	C
17	TJH	1D	H2O	对照	540.119	538.633	540.862	565.379			S6	3	539.871	2.29102	1.32272			S6	539.871	d	d	D
											处理	样本数	均值	标准差	标准误			处理	均值	10%显著水平	5%显著水平	1%极显著水平
22	TJH	2D	ABA	变12	678.306	687.221	690.936	685.488			S1	3	685.488	6.27156	3.62089			S1	685.488	a	a	A
23	TJH	2D	H2O	变12	625.557	631.501	633.73	630.263			S2	3	630.263	4.00342	2.31138			S3	632.739	b	b	B
28	TJH	2D	ABA	变15	637.444	632.987	627.786	632.739			S3	3	632.739	4.9612	2.86435			S2	630.263	b	b	B
29	TJH	2D	H2O	变15	618.871	617.385	612.927	616.394			S4	3	616.394	3.11616	1.79912			S4	616.394	c	c	C
34	TJH	2D	ABA	对照	540.862	531.204	535.661	535.909			S5	3	535.909	5.3249	3.07433			S5	535.909	d	d	D
35	TJH	2D	H2O	对照	527.489	534.175	528.975	530.213			S6	3	530.213	2.99575	1.7296			S6	530.213	d	d	D
											处理	样本数	均值	标准差	标准误			处理	均值	10%显著水平	5%显著水平	1%极显著水平
40	TJH	3D	ABA	变12	722.14	725.854	714.71	720.901			S1	3	720.901	3.16256	1.8259			S1	720.901	a	a	A
41	TJH	3D	H2O	变12	679.049	669.391	677.563	675.334			S2	3	675.334	6.79152	3.92108			S3	689.946	b	b	B
46	TJH	3D	ABA	变15	684.25	691.679	693.908	689.946			S3	3	689.946	7.11995	4.11071			S2	675.334	c	c	B
47	TJH	3D	H2O	变15	647.845	654.532	637.444	646.607			S4	3	646.607	6.13188	3.54024			S4	646.607	d	d	C
52	TJH	3D	ABA	对照	566.865	556.464	546.805	556.711			S5	3	556.711	7.91923	4.57217			S5	556.711	e	e	D
53	TJH	3D	H2O	对照	543.834	547.548	546.062	545.815			S6	3	545.815	3.40534	1.96607			S6	545.815	f	e	D
											处理	样本数	均值	标准差	标准误			处理	均值	10%显著水平	5%显著水平	1%极显著水平
58	TJH	4D	ABA	变12	772.66	780.832	789.004	780.832			S1	3	780.832	7.3007	4.21506			S1	780.832	a	a	A
59	TJH	4D	H2O	变12	771.174	765.973	746.657	761.268			S2	3	761.268	14.5514	8.40127			S2	761.268	b	b	A
64	TJH	4D	ABA	变15	734.77	759.287	766.716	753.591			S3	3	753.591	13.696	7.90739			S3	753.591	b	b	AB
65	TJH	4D	H2O	变15	728.826	736.999	722.883	729.569			S4	3	729.569	5.66936	3.27321			S4	729.569	c	c	B
70	TJH	4D	ABA	对照	557.207	568.351	572.808	566.122			S5	3	566.122	6.00811	3.46878			S5	566.122	d	d	C
71	TJH	4D	H2O	对照	563.893	575.78	557.949	565.874			S6	3	565.874	6.76664	3.90672			S6	565.874	d	d	C
											处理	样本数	均值	标准差	标准误			处理	均值	10%显著水平	5%显著水平	1%极显著水平
76	TJH	5D	ABA	变12	840.267	835.81	832.838	836.305			S1	3	836.305	1.672	0.965331			S1	836.305	a	a	A
77	TJH	5D	H2O	变12	792.719	800.149	798.663	797.177			S2	3	797.177	6.02849	3.48055			S2	797.177	b	b	B
82	TJH	5D	ABA	变15	794.205	789.747	803.12	795.691			S3	3	795.691	9.54835	5.51274			S3	795.691	b	b	B
83	TJH	5D	H2O	变15	774.889	765.973	761.516	767.459			S4	3	767.459	4.46853	2.57991			S4	767.459	c	c	C
88	TJH	5D	ABA	对照	563.15	557.949	549.034	556.711			S5	3	556.711	4.21061	2.431			S6	557.702	d	d	D
89	TJH	5D	H2O	对照	559.435	568.351	545.319	557.702			S6	3	557.702	9.23656	5.33273			S5	556.711	d	d	D
