# Supplementary material for: Foliar spraying exogenous ABA resists chilling stress on adzuki beans (Vigna angularis)
Source: PLoS One. 2024 Sep 9;19(9):e0304628. doi: 10.1371/journal.pone.0304628 (PMC11383210; doi:10.1371/journal.pone.0304628)
Supplement: S1 Data — (ZIP) [file pone.0304628.s001.zip › Data/soluble protein.xlsx]

## Sheet: 画图
1	LXD	1D	ABA	变12	2.45564	2.43769	2.41974	2.43769		2.43769
2	LXD	1D	H2O	变12	2.21462	2.30436	2.24282	2.25393		2.25393
7	LXD	1D	ABA	变15	2.41205	2.43256	2.39154	2.41205		2.41205
8	LXD	1D	H2O	变15	2.35308	2.31974	2.31462	2.32915		2.32915			1d	2d	3d	4d	5d		1d	2d	3d	4d	5d
13	LXD	1D	ABA	对照	2.25564	2.45564	2.29667	2.33598		2.33598		T1	2.43769	2.74368	3.10863	3.29752	3.5206		2.40094	2.47017	2.72231	3.16248	3.28726
14	LXD	1D	H2O	对照	2.24026	2.32487	2.25308	2.27274		2.27274		T2	2.25393	2.42402	2.81205	3.09838	3.38128		2.31632	2.4112	2.51974	2.95222	3.03684
												T3	2.41205	2.5759	2.74966	3.2112	3.51205		2.34538	2.43513	2.48128	2.76761	3.00692
												T4	2.32915	2.43	2.49496	2.75137	2.99154		2.27615	2.36162	2.4488	2.69923	2.88983
												T5	2.33598	2.26077	2.25564	2.24735	2.2565		2.08214	2.04538	2.08385	2.10607	2.17957
												CK	2.27274	2.26761	2.27701	2.30265	2.25393		2.05564	2.17359	2.14453	2.16504	2.14966
19	LXD	2D	ABA	变12	2.75308	2.74026	2.73769	2.74368		2.74368
20	LXD	2D	H2O	变12	2.41205	2.43513	2.42487	2.42402		2.42402			1	2	3	4	5	6	7	8	9	10	11	12
25	LXD	2D	ABA	变15	2.51641	2.47615	2.73513	2.5759		2.5759		1
26	LXD	2D	H2O	变15	2.42231	2.44795	2.41974	2.43		2.43		2
31	LXD	2D	ABA	对照	2.27103	2.23513	2.27615	2.26077		2.26077		3
32	LXD	2D	H2O	对照	2.26846	2.28897	2.24538	2.26761		2.26761		4
												5
												6
												7
												8
												9
												10
37	LXD	3D	ABA	变12	3.02487	3.03256	3.26846	3.10863		3.10863		11
38	LXD	3D	H2O	变12	2.78385	2.81462	2.83769	2.81205		2.81205		12
43	LXD	3D	ABA	变15	2.75051	2.77103	2.72744	2.74966		2.74966		13
44	LXD	3D	H2O	变15	2.49667	2.48641	2.50179	2.49496		2.49496		14
49	LXD	3D	ABA	对照	2.23513	2.10179	2.13	2.15564		2.15564		15
50	LXD	3D	H2O	对照	2.27103	2.26333	2.29667	2.27701		2.27701
55	LXD	4D	ABA	变12	3.28897	3.30436	3.29923	3.29752		3.29752
56	LXD	4D	H2O	变12	3.20692	3.01718	3.07103	3.09838		3.09838
61	LXD	4D	ABA	变15	3.18385	3.23	3.21974	3.2112		3.2112
62	LXD	4D	H2O	变15	2.75308	2.74282	2.75821	2.75137		2.75137
67	LXD	4D	ABA	对照	2.15821	2.16077	2.15308	2.15735		2.15735
68	LXD	4D	H2O	对照	2.29154	2.27615	2.34026	2.30265		2.30265
73	LXD	5D	ABA	变12	3.52744	3.51974	3.51462	3.5206		3.5206
74	LXD	5D	H2O	变12	3.21974	3.45564	3.46846	3.38128		3.38128
79	LXD	5D	ABA	变15	3.52231	3.50179	3.51205	3.51205		3.51205
80	LXD	5D	H2O	变15	2.83	3.08385	3.06077	2.99154		2.99154
85	LXD	5D	ABA	对照	2.27103	2.24795	2.25051	2.2565		2.2565
86	LXD	5D	H2O	对照	2.24026	2.25308	2.26846	2.25393		2.25393
4	TJH	1D	ABA	变12	2.37359	2.38641	2.44282	2.40094
5	TJH	1D	H2O	变12	2.29923	2.31974	2.33	2.31632
10	TJH	1D	ABA	变15	2.43	2.40692	2.19923	2.34538
11	TJH	1D	H2O	变15	2.26333	2.26846	2.29667	2.27615
16	TJH	1D	ABA	对照	2.18641	2.04538	2.01462	2.08214
17	TJH	1D	H2O	对照	2.05308	2.06846	2.04538	2.05564
22	TJH	2D	ABA	变12	2.47872	2.47359	2.45821	2.47017
23	TJH	2D	H2O	变12	2.43769	2.43	2.3659	2.4112
28	TJH	2D	ABA	变15	2.44282	2.43	2.43256	2.43513
29	TJH	2D	H2O	变15	2.3659	2.37103	2.34795	2.36162
34	TJH	2D	ABA	对照	2.03256	2.04026	2.06333	2.04538
35	TJH	2D	H2O	对照	2.16846	2.1659	2.18641	2.17359
40	TJH	3D	ABA	变12	2.67103	2.45564	2.43256	2.51974
41	TJH	3D	H2O	变12	2.77359	2.5941	2.79923	2.72231
46	TJH	3D	ABA	变15	2.48641	2.48128	2.47615	2.48128
47	TJH	3D	H2O	变15	2.42231	2.42231	2.50179	2.4488
52	TJH	3D	ABA	对照	2.03513	2.19154	2.02487	2.08385
53	TJH	3D	H2O	对照	2.17615	2.11462	2.14282	2.14453
58	TJH	4D	ABA	变12	3.23	3.11462	3.14282	3.16248
59	TJH	4D	H2O	变12	2.97615	2.94282	2.93769	2.95222
64	TJH	4D	ABA	变15	2.7941	2.75821	2.75051	2.76761
65	TJH	4D	H2O	变15	2.68128	2.69923	2.71718	2.69923
70	TJH	4D	ABA	对照	2.09667	2.13	2.09154	2.10607
71	TJH	4D	H2O	对照	2.18385	2.15308	2.15821	2.16504
76	TJH	5D	ABA	变12	3.2941	3.28641	3.28128	3.28726
77	TJH	5D	H2O	变12	3.00436	3.06077	3.04538	3.03684
82	TJH	5D	ABA	变15	3.01205	2.99154	3.01718	3.00692
83	TJH	5D	H2O	变15	2.88385	2.86846	2.91718	2.88983
88	TJH	5D	ABA	对照	2.20692	2.14538	2.18641	2.17957
89	TJH	5D	H2O	对照	2.11462	2.19923	2.13513	2.14966
