# Supplementary material for: Foliar spraying exogenous ABA resists chilling stress on adzuki beans (Vigna angularis)
Source: PLoS One. 2024 Sep 9;19(9):e0304628. doi: 10.1371/journal.pone.0304628 (PMC11383210; doi:10.1371/journal.pone.0304628)
Supplement: S1 Data — (ZIP) [file pone.0304628.s001.zip › Data/Soluble Sugar.xlsx]

## Sheet: 画图
1	LXD	1D	ABA	变12	0.692	0.6895	0.774083	0.718528		0.718528
2	LXD	1D	H2O	变12	0.6845	0.6695	0.680542	0.678181		0.678181
7	LXD	1D	ABA	变15	0.675125	0.6795	0.674292	0.676306		0.676306
8	LXD	1D	H2O	变15	0.66325	0.677	0.667208	0.669153		0.669153
13	LXD	1D	ABA	对照	0.653875	0.668875	0.662417	0.661722		0.661722			1d	2d	3d	4d	5d		1d	2d	3d	4d	5d
14	LXD	1D	H2O	对照	0.610125	0.615125	0.612625	0.612625		0.612625		T1	0.718528	0.856444	0.993181	1.07804	0.941306		0.721931	0.879917	0.914778	0.997764	0.941722
												T2	0.678181	0.792417	0.893875	0.994222	0.892556		0.697417	0.83575	0.871861	0.947	0.878806
												T3	0.676306	0.804222	0.883667	0.934708	0.856167		0.735125	0.840542	0.890194	0.932694	0.852694
												T4	0.669153	0.738319	0.869222	0.906514	0.831583		0.677417	0.743944	0.839222	0.868042	0.737764
												T5	0.661722	0.67	0.662694	0.63075	0.670819		0.676444	0.683806	0.868042	0.637	0.670333
												CK	0.612625	0.668528	0.643597	0.606444	0.638597		0.637	0.633597	0.698528	0.629917	0.691306
19	LXD	2D	ABA	变12	0.852	0.857625	0.859708	0.856444		0.856444
20	LXD	2D	H2O	变12	0.79075	0.795125	0.791375	0.792417		0.792417
25	LXD	2D	ABA	变15	0.808875	0.800125	0.803667	0.804222		0.804222			1	2	3	4	5	6	7	8	9	10	11	12
26	LXD	2D	H2O	变15	0.732625	0.73075	0.751583	0.738319		0.738319		1
31	LXD	2D	ABA	对照	0.653875	0.652625	0.65325	0.65325		0.65325		2
32	LXD	2D	H2O	对照	0.68075	0.670125	0.654708	0.668528		0.668528		3
												4
												5
												6
												7
												8
												9
37	LXD	3D	ABA	变12	0.970125	1.00762	1.00179	0.993181		0.993181		10
38	LXD	3D	H2O	变12	0.908875	0.877	0.89575	0.893875		0.893875		11
43	LXD	3D	ABA	变15	0.90075	0.86825	0.882	0.883667		0.883667		12
44	LXD	3D	H2O	变15	0.8695	0.868875	0.869292	0.869222		0.869222		13
49	LXD	3D	ABA	对照	0.635125	0.7045	0.648458	0.662694		0.662694		14
50	LXD	3D	H2O	对照	0.6745	0.620125	0.636167	0.643597		0.643597		15
55	LXD	4D	ABA	变12	1.08387	1.0695	1.08075	1.07804		1.07804
56	LXD	4D	H2O	变12	0.98325	0.996375	1.00304	0.994222		0.994222
61	LXD	4D	ABA	变15	0.9195	0.938875	0.94575	0.934708		0.934708
62	LXD	4D	H2O	变15	0.937625	0.86825	0.913667	0.906514		0.906514
67	LXD	4D	ABA	对照	0.651375	0.60325	0.637625	0.63075		0.63075
68	LXD	4D	H2O	对照	0.6045	0.607	0.607833	0.606444		0.606444
73	LXD	5D	ABA	变12	0.93825	0.94325	0.942417	0.941306		0.941306
74	LXD	5D	H2O	变12	0.871375	0.90575	0.900542	0.892556		0.892556
79	LXD	5D	ABA	变15	0.856375	0.86075	0.851375	0.856167		0.856167
80	LXD	5D	H2O	变15	0.870125	0.7995	0.825125	0.831583		0.831583
85	LXD	5D	ABA	对照	0.67075	0.683875	0.657833	0.670819		0.670819
86	LXD	5D	H2O	对照	0.6095	0.67575	0.630542	0.638597		0.638597
4	TJH	1D	ABA	变12	0.746375	0.69325	0.726167	0.721931		0.721931
5	TJH	1D	H2O	变12	0.700125	0.695125	0.697	0.697417		0.697417
10	TJH	1D	ABA	变15	0.741375	0.733875	0.730125	0.735125		0.735125
11	TJH	1D	H2O	变15	0.67825	0.675125	0.678875	0.677417		0.677417
16	TJH	1D	ABA	对照	0.677625	0.672	0.679708	0.676444		0.676444
17	TJH	1D	H2O	对照	0.670125	0.6095	0.631375	0.637		0.637
22	TJH	2D	ABA	变12	0.857	0.892625	0.890125	0.879917		0.879917
23	TJH	2D	H2O	变12	0.871375	0.793875	0.842	0.83575		0.83575
28	TJH	2D	ABA	变15	0.808875	0.86575	0.847	0.840542		0.840542
29	TJH	2D	H2O	变15	0.7445	0.745125	0.742208	0.743944		0.743944
34	TJH	2D	ABA	对照	0.682625	0.68825	0.680542	0.683806		0.683806
35	TJH	2D	H2O	对照	0.607	0.66825	0.625542	0.633597		0.633597
40	TJH	3D	ABA	变12	0.870125	0.9395	0.934708	0.914778		0.914778
41	TJH	3D	H2O	变12	0.871375	0.863875	0.880333	0.871861		0.871861
46	TJH	3D	ABA	变15	0.882	0.89575	0.892833	0.890194		0.890194
47	TJH	3D	H2O	变15	0.82575	0.857625	0.834292	0.839222		0.839222
52	TJH	3D	ABA	对照	0.8695	0.866375	0.86825	0.868042		0.868042
53	TJH	3D	H2O	对照	0.70075	0.707625	0.687208	0.698528		0.698528
58	TJH	4D	ABA	变12	0.98325	1.01325	0.996792	0.997764		0.997764
59	TJH	4D	H2O	变12	0.951375	0.94325	0.946375	0.947		0.947
64	TJH	4D	ABA	变15	0.94325	0.920125	0.934708	0.932694		0.932694
65	TJH	4D	H2O	变15	0.87075	0.866375	0.867	0.868042		0.868042
70	TJH	4D	ABA	对照	0.660125	0.606375	0.6445	0.637		0.637
71	TJH	4D	H2O	对照	0.658875	0.607	0.623875	0.629917		0.629917
76	TJH	5D	ABA	变12	0.933875	0.937625	0.953667	0.941722		0.941722
77	TJH	5D	H2O	变12	0.875125	0.87075	0.890542	0.878806		0.878806
82	TJH	5D	ABA	变15	0.8745	0.833875	0.849708	0.852694		0.852694
83	TJH	5D	H2O	变15	0.767	0.695125	0.751167	0.737764		0.737764
88	TJH	5D	ABA	对照	0.672	0.6695	0.6695	0.670333		0.670333
89	TJH	5D	H2O	对照	0.690125	0.70575	0.678042	0.691306		0.691306
