# Supplementary material for: Foliar spraying exogenous ABA resists chilling stress on adzuki beans (Vigna angularis)
Source: PLoS One. 2024 Sep 9;19(9):e0304628. doi: 10.1371/journal.pone.0304628 (PMC11383210; doi:10.1371/journal.pone.0304628)
Supplement: S1 Data — (ZIP) [file pone.0304628.s001.zip › Data/The ratio of SOD to CAT.xlsx]

## Sheet: Sheet1
最大值	1.396
	90样
1	0.325
	0.341
	0.329
2	0.171
	0.178
	0.176
3	0.208
	0.226
	0.229
4	0.251
	0.256
	0.25
5	0.381
	0.38
	0.396
6	0.151
	0.171
	0.169
7	0.153
	0.152
	0.152
8	0.122
	0.129
	0.124
9	0.151
	0.159
	0.169
10	0.28
	0.281
	0.288
11	0.324
	0.365
	0.401
12	0.174
	0.205
	0.233
13	0.235
	0.341
	0.241
14	0.235
	0.26
	0.243
15	0.23
	0.245
	0.233
16	0.219
	0.241
	0.208
17	0.18
	0.191
	0.186
18	0.216
	0.214
	0.203
19	0.161
	0.17
	0.169
20	0.37
	0.356
	0.362
21	0.157
	0.147
	0.146
22	0.201
	0.211
	0.215
23	0.234
	0.236
	0.23
24	0.261
	0.27
	0.268
25	0.088
	0.076
	0.081
26	0.164
	0.151
	0.168
27	0.012
	0.023
	0.044
28	0.148
	0.144
	0.151
29	0.253
	0.263
	0.261
30	0.336
	0.345
	0.315
31	0.218
	0.208
	0.211
32	0.174
	0.176
	0.18
33	0.144
	0.15
	0.146
34	0.088
	0.081
	0.105
35	0.156
	0.147
	0.154
36	0.134
	0.141
	0.136
37	0.091
	0.087
	0.099
38	0.105
	0.215
	0.127
39	0.137
	0.135
	0.106
40	0.174
	0.169
	0.154
41	0.332
	0.305
	0.314
42	0.308
	0.308
	0.315
43	0.244
	0.241
	0.239
44	0.297
	0.281
	0.265
45	0.282
	0.28
	0.235
46	0.335
	0.315
	0.32
47	0.274
	0.204
	0.258
48	0.264
	0.27
	0.265
49	0.176
	0.174
	0.188
50	0.246
	0.251
	0.266
51	0.163
	0.157
	0.16
52	0.337
	0.344
	0.345
53	0.344
	0.369
	0.351
54	0.147
	0.156
	0.149
55	0.204
	0.215
	0.222
56	0.195
	0.182
	0.19
57	0.032
	0.042
	0.036
58	0.46
	0.5
	0.454
59	0.258
	0.235
	0.241
60	0.258
	0.269
	0.214
61	0.337
	0.315
	0.321
62	0.406
	0.412
	0.426
63	0.189
	0.173
	0.179
64	0.117
	0.124
	0.111
65	0.165
	0.154
	0.163
66	0.175
	0.174
	0.185
67	0.137
	0.129
	0.142
68	0.239
	0.215
	0.211
69	0.281
	0.279
	0.286
70	0.236
	0.241
	0.265
71	0.257
	0.251
	0.25
72	0.306
	0.312
	0.309
73	0.221
	0.285
	0.212
74	0.368
	0.352
	0.341
75	0.312
	0.325
	0.339
76	0.255
	0.251
	0.275
77	0.249
	0.269
	0.241
78	0.133
	0.136
	0.141
79	0.25
	0.258
	0.249
80	0.252
	0.251
	0.266
81	0.496
	0.485
	0.491
82	0.237
	0.213
	0.225
83	0.33
	0.305
	0.321
84	0.246
	0.231
	0.246
85	0.279
	0.281
	0.285
86	0.397
	0.368
	0.345
87	0.39
	0.371
	0.385
88	0.368
	0.345
	0.316
89	0.363
	0.351
	0.342
90	0.332
	0.315
	0.336

## Sheet: 计算过程及结果
	最大值	1.346								U/ug					U/g
1	LXD	1D	ABA	变12	0.352	0.349	0.357			0.738484	0.740713	0.73477			738.484	740.713	734.77	737.989
2	LXD	1D	H2O	变12	0.371	0.378	0.366			0.724368	0.719168	0.728083			724.368	719.168	728.083	723.873
3	LXD	1D	S3307	变12	0.208	0.226	0.229			0.845468	0.832095	0.829866			845.468	832.095	829.866	835.81
4	TJH	1D	ABA	变12	0.511	0.516	0.528			0.620357	0.616642	0.607727			620.357	616.642	607.727	614.908
5	TJH	1D	H2O	变12	0.541	0.538	0.546			0.598068	0.600297	0.594354			598.068	600.297	594.354	597.573
6	TJH	1D	S3307	变12	0.151	0.171	0.169			0.887816	0.872957	0.874443			887.816	872.957	874.443	878.405
7	LXD	1D	ABA	变15	0.353	0.362	0.372			0.737741	0.731055	0.723626			737.741	731.055	723.626	730.807
8	LXD	1D	H2O	变15	0.382	0.392	0.394			0.716196	0.708767	0.707281			716.196	708.767	707.281	710.748
9	LXD	1D	S3307	变15	0.151	0.159	0.169			0.887816	0.881872	0.874443			887.816	881.872	874.443	881.377
10	TJH	1D	ABA	变15	0.548	0.551	0.538			0.592868	0.590639	0.600297			592.868	590.639	600.297	594.601
11	TJH	1D	H2O	变15	0.564	0.555	0.541			0.580981	0.587667	0.598068			580.981	587.667	598.068	588.905
12	TJH	1D	S3307	变15	0.174	0.205	0.233			0.870728	0.847697	0.826895			870.728	847.697	826.895	848.44
13	LXD	1D	ABA	对照	0.485	0.491	0.499			0.639673	0.635215	0.629272			639.673	635.215	629.272	634.72
14	LXD	1D	H2O	对照	0.505	0.506	0.512			0.624814	0.624071	0.619614			624.814	624.071	619.614	622.833
15	LXD	1D	S3307	对照	0.23	0.245	0.233			0.829123	0.817979	0.826895			829.123	817.979	826.895	824.666
16	TJH	1D	ABA	对照	0.619	0.621	0.618			0.540119	0.538633	0.540862			540.119	538.633	540.862	539.871
17	TJH	1D	H2O	对照	0.588	0.571	0.596			0.56315	0.57578	0.557207			563.15	575.78	557.207	565.379
18	TJH	1D	S3307	对照	0.216	0.214	0.203			0.839525	0.84101	0.849183			839.525	841.01	849.183	843.239
19	LXD	2D	ABA	变12	0.32	0.317	0.314			0.762259	0.764487	0.766716			762.259	764.487	766.716	764.487
20	LXD	2D	H2O	变12	0.34	0.35	0.31			0.7474	0.73997	0.769688			747.4	739.97	769.688	752.353
21	LXD	2D	S3307	变12	0.157	0.147	0.146			0.883358	0.890788	0.89153			883.358	890.788	891.53	888.559
22	TJH	2D	ABA	变12	0.433	0.421	0.416			0.678306	0.687221	0.690936			678.306	687.221	690.936	685.488
23	TJH	2D	H2O	变12	0.504	0.496	0.493			0.625557	0.631501	0.63373			625.557	631.501	633.73	630.263
24	TJH	2D	S3307	变12	0.261	0.27	0.268			0.806092	0.799406	0.800892			806.092	799.406	800.892	802.13
25	LXD	2D	ABA	变15	0.316	0.323	0.311			0.76523	0.76003	0.768945			765.23	760.03	768.945	764.735
26	LXD	2D	H2O	变15	0.354	0.341	0.338			0.736999	0.746657	0.748886			736.999	746.657	748.886	744.18
27	LXD	2D	S3307	变15	0.012	0.023	0.044			0.991085	0.982912	0.967311			991.085	982.912	967.311	980.436
28	TJH	2D	ABA	变15	0.488	0.494	0.501			0.637444	0.632987	0.627786			637.444	632.987	627.786	632.739
29	TJH	2D	H2O	变15	0.513	0.515	0.521			0.618871	0.617385	0.612927			618.871	617.385	612.927	616.394
30	TJH	2D	S3307	变15	0.336	0.345	0.315			0.750371	0.743685	0.765973			750.371	743.685	765.973	753.343
31	LXD	2D	ABA	对照	0.478	0.478	0.481			0.644874	0.644874	0.642645			644.874	644.874	642.645	644.131
32	LXD	2D	H2O	对照	0.494	0.486	0.498			0.632987	0.63893	0.630015			632.987	638.93	630.015	633.977
33	LXD	2D	S3307	对照	0.144	0.15	0.146			0.893016	0.888559	0.89153			893.016	888.559	891.53	891.035
34	TJH	2D	ABA	对照	0.618	0.631	0.625			0.540862	0.531204	0.535661			540.862	531.204	535.661	535.909
35	TJH	2D	H2O	对照	0.636	0.627	0.634			0.527489	0.534175	0.528975			527.489	534.175	528.975	530.213
36	TJH	2D	S3307	对照	0.134	0.141	0.136			0.900446	0.895245	0.89896			900.446	895.245	898.96	898.217
37	LXD	3D	ABA	变12	0.274	0.256	0.264			0.796434	0.809807	0.803863			796.434	809.807	803.863	803.368
38	LXD	3D	H2O	变12	0.281	0.285	0.277			0.791233	0.788262	0.794205			791.233	788.262	794.205	791.233
39	LXD	3D	S3307	变12	0.137	0.135	0.106			0.898217	0.899703	0.921248			898.217	899.703	921.248	906.389
40	TJH	3D	ABA	变12	0.374	0.369	0.384			0.72214	0.725854	0.71471			722.14	725.854	714.71	720.901
41	TJH	3D	H2O	变12	0.432	0.445	0.434			0.679049	0.669391	0.677563			679.049	669.391	677.563	675.334
42	TJH	3D	S3307	变12	0.308	0.308	0.315			0.771174	0.771174	0.765973			771.174	771.174	765.973	769.44
43	LXD	3D	ABA	变15	0.254	0.261	0.249			0.811293	0.806092	0.815007			811.293	806.092	815.007	810.797
44	LXD	3D	H2O	变15	0.297	0.291	0.305			0.779346	0.783804	0.773403			779.346	783.804	773.403	778.851
45	LXD	3D	S3307	变15	0.282	0.28	0.235			0.79049	0.791976	0.825409			790.49	791.976	825.409	802.625
46	TJH	3D	ABA	变15	0.425	0.415	0.412			0.68425	0.691679	0.693908			684.25	691.679	693.908	689.946
47	TJH	3D	H2O	变15	0.474	0.465	0.488			0.647845	0.654532	0.637444			647.845	654.532	637.444	646.607
48	TJH	3D	S3307	变15	0.264	0.27	0.265			0.803863	0.799406	0.80312			803.863	799.406	803.12	802.13
49	LXD	3D	ABA	对照	0.496	0.474	0.518			0.631501	0.647845	0.615156			631.501	647.845	615.156	631.501
50	LXD	3D	H2O	对照	0.516	0.507	0.526			0.616642	0.623328	0.609212			616.642	623.328	609.212	616.394
51	LXD	3D	S3307	对照	0.583	0.397	0.361			0.566865	0.705052	0.731798			566.865	705.052	731.798	667.905
52	TJH	3D	ABA	对照	0.583	0.597	0.61			0.566865	0.556464	0.546805			566.865	556.464	546.805	556.711
53	TJH	3D	H2O	对照	0.614	0.609	0.611			0.543834	0.547548	0.546062			543.834	547.548	546.062	545.815
54	TJH	3D	S3307	对照	0.147	0.156	0.149			0.890788	0.884101	0.889302			890.788	884.101	889.302	888.063
55	LXD	4D	ABA	变12	0.234	0.215	0.222			0.826152	0.840267	0.835067			826.152	840.267	835.067	833.829
56	LXD	4D	H2O	变12	0.235	0.232	0.229			0.825409	0.827637	0.829866			825.409	827.637	829.866	827.637
57	LXD	4D	S3307	变12	0.032	0.042	0.036			0.976226	0.968796	0.973254			976.226	968.796	973.254	972.759
58	TJH	4D	ABA	变12	0.306	0.295	0.284			0.77266	0.780832	0.789004			772.66	780.832	789.004	780.832
59	TJH	4D	H2O	变12	0.308	0.315	0.341			0.771174	0.765973	0.746657			771.174	765.973	746.657	761.268
60	TJH	4D	S3307	变12	0.258	0.269	0.214			0.808321	0.800149	0.84101			808.321	800.149	841.01	816.493
61	LXD	4D	ABA	变15	0.237	0.2215	0.221			0.823923	0.835438	0.83581			823.923	835.438	835.81	831.724
62	LXD	4D	H2O	变15	0.246	0.242	0.256			0.817236	0.820208	0.809807			817.236	820.208	809.807	815.75
63	LXD	4D	S3307	变15	0.189	0.173	0.179			0.859584	0.871471	0.867013			859.584	871.471	867.013	866.023
64	TJH	4D	ABA	变15	0.357	0.324	0.314			0.73477	0.759287	0.766716			734.77	759.287	766.716	753.591
65	TJH	4D	H2O	变15	0.365	0.354	0.373			0.728826	0.736999	0.722883			728.826	736.999	722.883	729.569
66	TJH	4D	S3307	变15	0.175	0.174	0.185			0.869985	0.870728	0.862556			869.985	870.728	862.556	867.756
67	LXD	4D	ABA	对照	0.487	0.479	0.472			0.638187	0.644131	0.649331			638.187	644.131	649.331	643.883
68	LXD	4D	H2O	对照	0.479	0.495	0.461			0.644131	0.632244	0.657504			644.131	632.244	657.504	644.626
69	LXD	4D	S3307	对照	0.281	0.279	0.286			0.791233	0.792719	0.787519			791.233	792.719	787.519	790.49
70	TJH	4D	ABA	对照	0.596	0.581	0.575			0.557207	0.568351	0.572808			557.207	568.351	572.808	566.122
71	TJH	4D	H2O	对照	0.587	0.571	0.595			0.563893	0.57578	0.557949			563.893	575.78	557.949	565.874
72	TJH	4D	S3307	对照	0.306	0.312	0.309			0.77266	0.768202	0.770431			772.66	768.202	770.431	770.431
73	LXD	5D	ABA	变12	0.181	0.195	0.192			0.865527	0.855126	0.857355			865.527	855.126	857.355	859.336
74	LXD	5D	H2O	变12	0.208	0.212	0.221			0.845468	0.842496	0.83581			845.468	842.496	835.81	841.258
75	LXD	5D	S3307	变12	0.312	0.325	0.339			0.768202	0.758544	0.748143			768.202	758.544	748.143	758.296
76	TJH	5D	ABA	变12	0.215	0.221	0.225			0.840267	0.83581	0.832838			840.267	835.81	832.838	836.305
77	TJH	5D	H2O	变12	0.279	0.269	0.271			0.792719	0.800149	0.798663			792.719	800.149	798.663	797.177
78	TJH	5D	S3307	变12	0.133	0.136	0.141			0.901189	0.89896	0.895245			901.189	898.96	895.245	898.465
79	LXD	5D	ABA	变15	0.205	0.178	0.189			0.847697	0.867756	0.859584			847.697	867.756	859.584	858.346
80	LXD	5D	H2O	变15	0.212	0.221	0.226			0.842496	0.83581	0.832095			842.496	835.81	832.095	836.8
81	LXD	5D	S3307	变15	0.496	0.485	0.491			0.631501	0.639673	0.635215			631.501	639.673	635.215	635.463
82	TJH	5D	ABA	变15	0.277	0.283	0.265			0.794205	0.789747	0.80312			794.205	789.747	803.12	795.691
83	TJH	5D	H2O	变15	0.303	0.315	0.321			0.774889	0.765973	0.761516			774.889	765.973	761.516	767.459
84	TJH	5D	S3307	变15	0.246	0.231	0.246			0.817236	0.82838	0.817236			817.236	828.38	817.236	820.951
85	LXD	5D	ABA	对照	0.454	0.461	0.448			0.662704	0.657504	0.667162			662.704	657.504	667.162	662.457
86	LXD	5D	H2O	对照	0.497	0.488	0.495			0.630758	0.637444	0.632244			630.758	637.444	632.244	633.482
87	LXD	5D	S3307	对照	0.39	0.371	0.385			0.710253	0.724368	0.713967			710.253	724.368	713.967	716.196
88	TJH	5D	ABA	对照	0.588	0.595	0.607			0.56315	0.557949	0.549034			563.15	557.949	549.034	556.711
89	TJH	5D	H2O	对照	0.593	0.581	0.612			0.559435	0.568351	0.545319			559.435	568.351	545.319	557.702
90	TJH	5D	S3307	对照	0.332	0.315	0.336			0.753343	0.765973	0.750371			753.343	765.973	750.371	756.563

## Sheet: 原始数据
	最大值	1.396
1	LXD	1D	ABA	变12	738.484	740.713	734.77
2	LXD	1D	H2O	变12	724.368	719.168	728.083
3	LXD	1D	S3307	变12	845.468	832.095	829.866
4	TJH	1D	ABA	变12	620.357	616.642	607.727
5	TJH	1D	H2O	变12	598.068	600.297	594.354
6	TJH	1D	S3307	变12	887.816	872.957	874.443
7	LXD	1D	ABA	变15	737.741	731.055	723.626
8	LXD	1D	H2O	变15	716.196	708.767	707.281
9	LXD	1D	S3307	变15	887.816	881.872	874.443
10	TJH	1D	ABA	变15	592.868	590.639	600.297
11	TJH	1D	H2O	变15	580.981	587.667	598.068
12	TJH	1D	S3307	变15	870.728	847.697	826.895
13	LXD	1D	ABA	对照	639.673	635.215	629.272
14	LXD	1D	H2O	对照	624.814	624.071	619.614
15	LXD	1D	S3307	对照	829.123	817.979	826.895
16	TJH	1D	ABA	对照	540.119	538.633	540.862
17	TJH	1D	H2O	对照	563.15	575.78	557.207
18	TJH	1D	S3307	对照	839.525	841.01	849.183
19	LXD	2D	ABA	变12	762.259	764.487	766.716
20	LXD	2D	H2O	变12	747.4	739.97	769.688
21	LXD	2D	S3307	变12	883.358	890.788	891.53
22	TJH	2D	ABA	变12	678.306	687.221	690.936
23	TJH	2D	H2O	变12	625.557	631.501	633.73
24	TJH	2D	S3307	变12	806.092	799.406	800.892
25	LXD	2D	ABA	变15	765.23	760.03	768.945
26	LXD	2D	H2O	变15	736.999	746.657	748.886
27	LXD	2D	S3307	变15	991.085	982.912	967.311
28	TJH	2D	ABA	变15	637.444	632.987	627.786
29	TJH	2D	H2O	变15	618.871	617.385	612.927
30	TJH	2D	S3307	变15	750.371	743.685	765.973
31	LXD	2D	ABA	对照	644.874	644.874	642.645
32	LXD	2D	H2O	对照	632.987	638.93	630.015
33	LXD	2D	S3307	对照	893.016	888.559	891.53
34	TJH	2D	ABA	对照	540.862	531.204	535.661
35	TJH	2D	H2O	对照	527.489	534.175	528.975
36	TJH	2D	S3307	对照	900.446	895.245	898.96
37	LXD	3D	ABA	变12	796.434	809.807	803.863
38	LXD	3D	H2O	变12	791.233	788.262	794.205
39	LXD	3D	S3307	变12	898.217	899.703	921.248
40	TJH	3D	ABA	变12	722.14	725.854	714.71
41	TJH	3D	H2O	变12	679.049	669.391	677.563
42	TJH	3D	S3307	变12	771.174	771.174	765.973
43	LXD	3D	ABA	变15	811.293	806.092	815.007
44	LXD	3D	H2O	变15	779.346	783.804	773.403
45	LXD	3D	S3307	变15	790.49	791.976	825.409
46	TJH	3D	ABA	变15	684.25	691.679	693.908
47	TJH	3D	H2O	变15	647.845	654.532	637.444
48	TJH	3D	S3307	变15	803.863	799.406	803.12
49	LXD	3D	ABA	对照	631.501	647.845	615.156
50	LXD	3D	H2O	对照	616.642	623.328	609.212
51	LXD	3D	S3307	对照	566.865	705.052	731.798
52	TJH	3D	ABA	对照	566.865	556.464	546.805
53	TJH	3D	H2O	对照	543.834	547.548	546.062
54	TJH	3D	S3307	对照	890.788	884.101	889.302
55	LXD	4D	ABA	变12	826.152	840.267	835.067
56	LXD	4D	H2O	变12	825.409	827.637	829.866
57	LXD	4D	S3307	变12	976.226	968.796	973.254
58	TJH	4D	ABA	变12	772.66	780.832	789.004
59	TJH	4D	H2O	变12	771.174	765.973	746.657
60	TJH	4D	S3307	变12	808.321	800.149	841.01
61	LXD	4D	ABA	变15	823.923	835.438	835.81
62	LXD	4D	H2O	变15	817.236	820.208	809.807
63	LXD	4D	S3307	变15	859.584	871.471	867.013
64	TJH	4D	ABA	变15	734.77	759.287	766.716
65	TJH	4D	H2O	变15	728.826	736.999	722.883
66	TJH	4D	S3307	变15	869.985	870.728	862.556
67	LXD	4D	ABA	对照	638.187	644.131	649.331
68	LXD	4D	H2O	对照	644.131	632.244	657.504
69	LXD	4D	S3307	对照	791.233	792.719	787.519
70	TJH	4D	ABA	对照	557.207	568.351	572.808
71	TJH	4D	H2O	对照	563.893	575.78	557.949
72	TJH	4D	S3307	对照	772.66	768.202	770.431
73	LXD	5D	ABA	变12	865.527	855.126	857.355
74	LXD	5D	H2O	变12	845.468	842.496	835.81
75	LXD	5D	S3307	变12	768.202	758.544	748.143
76	TJH	5D	ABA	变12	840.267	835.81	832.838
77	TJH	5D	H2O	变12	792.719	800.149	798.663
78	TJH	5D	S3307	变12	901.189	898.96	895.245
79	LXD	5D	ABA	变15	847.697	867.756	859.584
80	LXD	5D	H2O	变15	842.496	835.81	832.095
81	LXD	5D	S3307	变15	631.501	639.673	635.215
82	TJH	5D	ABA	变15	794.205	789.747	803.12
83	TJH	5D	H2O	变15	774.889	765.973	761.516
84	TJH	5D	S3307	变15	817.236	828.38	817.236
85	LXD	5D	ABA	对照	662.704	657.504	667.162
86	LXD	5D	H2O	对照	630.758	637.444	632.244
87	LXD	5D	S3307	对照	710.253	724.368	713.967
88	TJH	5D	ABA	对照	563.15	557.949	549.034
89	TJH	5D	H2O	对照	559.435	568.351	545.319
90	TJH	5D	S3307	对照	753.343	765.973	750.371

## Sheet: 一次提取
			最大值	1.396	U/g
1	LXD	1D	ABA	变12	738.484	740.713	734.77
7	LXD	1D	ABA	变15	737.741	731.055	723.626
13	LXD	1D	ABA	对照	639.673	635.215	629.272
19	LXD	2D	ABA	变12	762.259	764.487	766.716
25	LXD	2D	ABA	变15	765.23	760.03	768.945
31	LXD	2D	ABA	对照	644.874	644.874	642.645
37	LXD	3D	ABA	变12	796.434	809.807	803.863
43	LXD	3D	ABA	变15	811.293	806.092	815.007
49	LXD	3D	ABA	对照	631.501	647.845	615.156
55	LXD	4D	ABA	变12	826.152	840.267	835.067
61	LXD	4D	ABA	变15	823.923	835.438	835.81
67	LXD	4D	ABA	对照	638.187	644.131	649.331
73	LXD	5D	ABA	变12	865.527	855.126	857.355
79	LXD	5D	ABA	变15	847.697	867.756	859.584
85	LXD	5D	ABA	对照	662.704	657.504	667.162
2	LXD	1D	H2O	变12	724.368	719.168	728.083
8	LXD	1D	H2O	变15	716.196	708.767	707.281
14	LXD	1D	H2O	对照	624.814	624.071	619.614
20	LXD	2D	H2O	变12	747.4	739.97	769.688
26	LXD	2D	H2O	变15	736.999	746.657	748.886
32	LXD	2D	H2O	对照	632.987	638.93	630.015
38	LXD	3D	H2O	变12	791.233	788.262	794.205
44	LXD	3D	H2O	变15	779.346	783.804	773.403
50	LXD	3D	H2O	对照	616.642	623.328	609.212
56	LXD	4D	H2O	变12	825.409	827.637	829.866
62	LXD	4D	H2O	变15	817.236	820.208	809.807
68	LXD	4D	H2O	对照	644.131	632.244	657.504
74	LXD	5D	H2O	变12	845.468	842.496	835.81
80	LXD	5D	H2O	变15	842.496	835.81	832.095
86	LXD	5D	H2O	对照	630.758	637.444	632.244
2	LXD	1D	H2O	变12	724.368	719.168	728.083
8	LXD	1D	H2O	变15	716.196	708.767	707.281
14	LXD	1D	H2O	对照	624.814	624.071	619.614
20	LXD	2D	H2O	变12	747.4	739.97	769.688
26	LXD	2D	H2O	变15	736.999	746.657	748.886
32	LXD	2D	H2O	对照	632.987	638.93	630.015
38	LXD	3D	H2O	变12	791.233	788.262	794.205
44	LXD	3D	H2O	变15	779.346	783.804	773.403
50	LXD	3D	H2O	对照	616.642	623.328	609.212
56	LXD	4D	H2O	变12	825.409	827.637	829.866
62	LXD	4D	H2O	变15	817.236	820.208	809.807
68	LXD	4D	H2O	对照	644.131	632.244	657.504
74	LXD	5D	H2O	变12	845.468	842.496	835.81
80	LXD	5D	H2O	变15	842.496	835.81	832.095
86	LXD	5D	H2O	对照	630.758	637.444	632.244
3	LXD	1D	S3307	变12	845.468	832.095	829.866
9	LXD	1D	S3307	变15	887.816	881.872	874.443
15	LXD	1D	S3307	对照	829.123	817.979	826.895
21	LXD	2D	S3307	变12	883.358	890.788	891.53
27	LXD	2D	S3307	变15	991.085	982.912	967.311
33	LXD	2D	S3307	对照	893.016	888.559	891.53
39	LXD	3D	S3307	变12	898.217	899.703	921.248
45	LXD	3D	S3307	变15	790.49	791.976	825.409
51	LXD	3D	S3307	对照	566.865	705.052	731.798
57	LXD	4D	S3307	变12	976.226	968.796	973.254
63	LXD	4D	S3307	变15	859.584	871.471	867.013
69	LXD	4D	S3307	对照	791.233	792.719	787.519
75	LXD	5D	S3307	变12	768.202	758.544	748.143
81	LXD	5D	S3307	变15	631.501	639.673	635.215
87	LXD	5D	S3307	对照	710.253	724.368	713.967
4	TJH	1D	ABA	变12	620.357	616.642	607.727
10	TJH	1D	ABA	变15	592.868	590.639	600.297
16	TJH	1D	ABA	对照	540.119	538.633	540.862
22	TJH	2D	ABA	变12	678.306	687.221	690.936
28	TJH	2D	ABA	变15	637.444	632.987	627.786
34	TJH	2D	ABA	对照	540.862	531.204	535.661
40	TJH	3D	ABA	变12	722.14	725.854	714.71
46	TJH	3D	ABA	变15	684.25	691.679	693.908
52	TJH	3D	ABA	对照	566.865	556.464	546.805
58	TJH	4D	ABA	变12	772.66	780.832	789.004
64	TJH	4D	ABA	变15	734.77	759.287	766.716
70	TJH	4D	ABA	对照	557.207	568.351	572.808
76	TJH	5D	ABA	变12	840.267	835.81	832.838
82	TJH	5D	ABA	变15	794.205	789.747	803.12
88	TJH	5D	ABA	对照	563.15	557.949	549.034
5	TJH	1D	H2O	变12	598.068	600.297	594.354
11	TJH	1D	H2O	变15	580.981	587.667	598.068
17	TJH	1D	H2O	对照	563.15	575.78	557.207
23	TJH	2D	H2O	变12	625.557	631.501	633.73
29	TJH	2D	H2O	变15	618.871	617.385	612.927
35	TJH	2D	H2O	对照	527.489	534.175	528.975
41	TJH	3D	H2O	变12	679.049	669.391	677.563
47	TJH	3D	H2O	变15	647.845	654.532	637.444
53	TJH	3D	H2O	对照	543.834	547.548	546.062
59	TJH	4D	H2O	变12	771.174	765.973	746.657
65	TJH	4D	H2O	变15	728.826	736.999	722.883
71	TJH	4D	H2O	对照	563.893	575.78	557.949
77	TJH	5D	H2O	变12	792.719	800.149	798.663
83	TJH	5D	H2O	变15	774.889	765.973	761.516
89	TJH	5D	H2O	对照	559.435	568.351	545.319
5	TJH	1D	H2O	变12	598.068	600.297	594.354
11	TJH	1D	H2O	变15	580.981	587.667	598.068
17	TJH	1D	H2O	对照	563.15	575.78	557.207
23	TJH	2D	H2O	变12	625.557	631.501	633.73
29	TJH	2D	H2O	变15	618.871	617.385	612.927
35	TJH	2D	H2O	对照	527.489	534.175	528.975
41	TJH	3D	H2O	变12	679.049	669.391	677.563
47	TJH	3D	H2O	变15	647.845	654.532	637.444
53	TJH	3D	H2O	对照	543.834	547.548	546.062
59	TJH	4D	H2O	变12	771.174	765.973	746.657
65	TJH	4D	H2O	变15	728.826	736.999	722.883
71	TJH	4D	H2O	对照	563.893	575.78	557.949
77	TJH	5D	H2O	变12	792.719	800.149	798.663
83	TJH	5D	H2O	变15	774.889	765.973	761.516
89	TJH	5D	H2O	对照	559.435	568.351	545.319
6	TJH	1D	S3307	变12	887.816	872.957	874.443
12	TJH	1D	S3307	变15	870.728	847.697	826.895
18	TJH	1D	S3307	对照	839.525	841.01	849.183
24	TJH	2D	S3307	变12	806.092	799.406	800.892
30	TJH	2D	S3307	变15	750.371	743.685	765.973
36	TJH	2D	S3307	对照	900.446	895.245	898.96
42	TJH	3D	S3307	变12	771.174	771.174	765.973
48	TJH	3D	S3307	变15	803.863	799.406	803.12
54	TJH	3D	S3307	对照	890.788	884.101	889.302
60	TJH	4D	S3307	变12	808.321	800.149	841.01
66	TJH	4D	S3307	变15	869.985	870.728	862.556
72	TJH	4D	S3307	对照	772.66	768.202	770.431
78	TJH	5D	S3307	变12	901.189	898.96	895.245
84	TJH	5D	S3307	变15	817.236	828.38	817.236
90	TJH	5D	S3307	对照	753.343	765.973	750.371

## Sheet: 二次提取
			最大值	1.396	U/g
1	LXD	1D	ABA	变12	738.484	740.713	734.77	737.989
19	LXD	2D	ABA	变12	762.259	764.487	766.716	764.487
37	LXD	3D	ABA	变12	796.434	809.807	803.863	803.368
55	LXD	4D	ABA	变12	826.152	840.267	835.067	833.829
73	LXD	5D	ABA	变12	865.527	855.126	857.355	859.336
2	LXD	1D	H2O	变12	724.368	719.168	728.083	723.873
20	LXD	2D	H2O	变12	747.4	739.97	769.688	752.353
38	LXD	3D	H2O	变12	791.233	788.262	794.205	791.233
56	LXD	4D	H2O	变12	825.409	827.637	829.866	827.637
74	LXD	5D	H2O	变12	845.468	842.496	835.81	841.258
7	LXD	1D	ABA	变15	737.741	731.055	723.626	730.807
25	LXD	2D	ABA	变15	765.23	760.03	768.945	764.735
43	LXD	3D	ABA	变15	811.293	806.092	815.007	810.797
61	LXD	4D	ABA	变15	823.923	835.438	835.81	831.724
79	LXD	5D	ABA	变15	847.697	867.756	859.584	858.346
8	LXD	1D	H2O	变15	716.196	708.767	707.281	710.748
26	LXD	2D	H2O	变15	736.999	746.657	748.886	744.18
44	LXD	3D	H2O	变15	779.346	783.804	773.403	778.851
62	LXD	4D	H2O	变15	817.236	820.208	809.807	815.75
80	LXD	5D	H2O	变15	842.496	835.81	832.095	836.8
13	LXD	1D	ABA	对照	639.673	635.215	629.272	634.72
31	LXD	2D	ABA	对照	644.874	644.874	642.645	644.131
49	LXD	3D	ABA	对照	631.501	647.845	615.156	631.501
67	LXD	4D	ABA	对照	638.187	644.131	649.331	643.883
85	LXD	5D	ABA	对照	662.704	657.504	667.162	662.457
14	LXD	1D	H2O	对照	624.814	624.071	619.614	622.833
32	LXD	2D	H2O	对照	632.987	638.93	630.015	633.977
50	LXD	3D	H2O	对照	616.642	623.328	609.212	616.394
68	LXD	4D	H2O	对照	644.131	632.244	657.504	644.626
86	LXD	5D	H2O	对照	630.758	637.444	632.244	633.482
4	TJH	1D	ABA	变12	620.357	616.642	607.727	614.908
22	TJH	2D	ABA	变12	678.306	687.221	690.936	685.488
40	TJH	3D	ABA	变12	722.14	725.854	714.71	720.901
58	TJH	4D	ABA	变12	772.66	780.832	789.004	780.832
76	TJH	5D	ABA	变12	840.267	835.81	832.838	836.305
5	TJH	1D	H2O	变12	598.068	600.297	594.354	597.573
23	TJH	2D	H2O	变12	625.557	631.501	633.73	630.263
41	TJH	3D	H2O	变12	679.049	669.391	677.563	675.334
59	TJH	4D	H2O	变12	771.174	765.973	746.657	761.268
77	TJH	5D	H2O	变12	792.719	800.149	798.663	797.177
10	TJH	1D	ABA	变15	592.868	590.639	600.297	594.601
28	TJH	2D	ABA	变15	637.444	632.987	627.786	632.739
46	TJH	3D	ABA	变15	684.25	691.679	693.908	689.946
64	TJH	4D	ABA	变15	734.77	759.287	766.716	753.591
82	TJH	5D	ABA	变15	794.205	789.747	803.12	795.691
11	TJH	1D	H2O	变15	580.981	587.667	598.068	588.905
29	TJH	2D	H2O	变15	618.871	617.385	612.927	616.394
47	TJH	3D	H2O	变15	647.845	654.532	637.444	646.607
65	TJH	4D	H2O	变15	728.826	736.999	722.883	729.569
83	TJH	5D	H2O	变15	774.889	765.973	761.516	767.459
16	TJH	1D	ABA	对照	540.119	538.633	540.862	539.871
34	TJH	2D	ABA	对照	540.862	531.204	535.661	535.909
52	TJH	3D	ABA	对照	566.865	556.464	546.805	556.711
70	TJH	4D	ABA	对照	557.207	568.351	572.808	566.122
88	TJH	5D	ABA	对照	563.15	557.949	549.034	556.711
17	TJH	1D	H2O	对照	563.15	575.78	557.207	565.379
35	TJH	2D	H2O	对照	527.489	534.175	528.975	530.213
53	TJH	3D	H2O	对照	543.834	547.548	546.062	545.815
71	TJH	4D	H2O	对照	563.893	575.78	557.949	565.874
89	TJH	5D	H2O	对照	559.435	568.351	545.319	557.702

## Sheet: ABA 方差分析
										处理	样本数	均值	标准差	标准误		处理	均值	10%显著水平	5%显著水平	1%极显著水平
1	LXD	1D	ABA	变12	1.31872	1.54315	1.41302	1.42496		S1	3	1.42496	0.165662	0.0956453		S1	1.42496	c	c	C
2	LXD	1D	H2O	变12	1.81092	1.49827	1.82021	1.7098		S2	3	1.7098	0.164022	0.094698		S2	1.7098	b	bc	BC
7	LXD	1D	ABA	变15	1.53696	1.52303	1.6446	1.5682		S3	3	1.5682	0.107221	0.0619042		S3	1.5682	bc	c	BC
8	LXD	1D	H2O	变15	1.49208	1.26565	1.4735	1.41041		S4	3	1.41041	0.105236	0.0607579		S4	1.41041	c	c	C
13	LXD	1D	ABA	对照	2.28455	2.26863	1.96647	2.17322		S5	3	2.17322	0.154431	0.0891607		S5	2.17322	a	a	A
14	LXD	1D	H2O	对照	2.23148	1.95022	1.72115	1.96762		S6	3	1.96762	0.20271	0.117034		S6	1.96762	a	ab	AB
										处理	样本数	均值	标准差	标准误		处理	均值	10%显著水平	5%显著水平	1%极显著水平
19	LXD	2D	ABA	变12	1.12097	1.06179	1.19799	1.12692		S1	3	1.12692	0.107879	0.0622839		S1	1.12692	c	b	C
20	LXD	2D	H2O	变12	1.43731	1.32138	1.37444	1.37771		S2	3	1.37771	0.045418	0.0262221		S2	1.37771	b	b	BC
25	LXD	2D	ABA	变15	1.36648	1.26672	1.37312	1.33544		S3	3	1.33544	0.0785191	0.045333		S3	1.33544	b	b	C
26	LXD	2D	H2O	变15	1.675	1.86664	1.70201	1.74788		S4	3	1.74788	0.13848	0.0799517		S4	1.74788	a	a	A
31	LXD	2D	ABA	对照	2.01523	1.79132	1.78512	1.86389		S5	3	1.86389	0.0730291	0.0421634		S5	1.86389	a	a	A
32	LXD	2D	H2O	对照	1.97808	1.77481	1.43185	1.72825		S6	3	1.72825	0.219257	0.126588		S6	1.72825	a	a	AB
										处理	样本数	均值	标准差	标准误		处理	均值	10%显著水平	5%显著水平	1%极显著水平
37	LXD	3D	ABA	变12	0.995542	0.964056	1.00483	0.988142		S1	3	0.9881	0.0213702	0.0123381		S1	0.988142	e	d	D
38	LXD	3D	H2O	变12	1.16358	1.31377	1.16795	1.2151		S2	3	1.2151	0.0854791	0.0493514		S2	1.2151	cd	cd	CD
43	LXD	3D	ABA	变15	1.1268	1.18543	1.27345	1.19522		S3	3	1.1952	0.0738159	0.0426176		S3	1.19522	d	cd	CD
44	LXD	3D	H2O	变15	1.29891	1.39965	1.48731	1.39529		S4	3	1.3953	0.0942768	0.0544308		S4	1.39529	c	c	C
49	LXD	3D	ABA	对照	1.97344	1.79957	1.92236	1.89846		S5	3	1.8985	0.0893655	0.0515952		S5	1.89846	b	b	B
50	LXD	3D	H2O	对照	2.56934	2.5972	3.04606	2.73754		S6	3	2.7375	0.267555	0.154473		S6	2.73754	a	a	A
										处理	样本数	均值	标准差	标准误		处理	均值	10%显著水平	5%显著水平	1%极显著水平
55	LXD	4D	ABA	变12	0.983514	0.954849	1.15982	1.03273		S1	3	1.03273	0.0699471	0.040384		S1	1.03273	d	d	E
56	LXD	4D	H2O	变12	1.21384	1.21711	1.29667	1.24254		S2	3	1.24254	0.0382548	0.0220864		S2	1.24254	c	c	CD
61	LXD	4D	ABA	变15	1.14434	1.0443	1.04476	1.0778		S3	3	1.0778	0.0735822	0.0424827		S3	1.0778	d	d	DE
62	LXD	4D	H2O	变15	1.36206	1.28158	1.34968	1.3311		S4	3	1.3311	0.0278851	0.0160995		S4	1.3311	c	c	C
67	LXD	4D	ABA	对照	2.65911	2.68388	2.70555	2.68285		S5	3	2.68285	0.0544679	0.031447		S5	2.68285	a	a	A
68	LXD	4D	H2O	对照	2.01291	1.75623	2.0547	1.94128		S6	3	1.94128	0.106808	0.0616659		S6	1.94128	b	b	B
										处理	样本数	均值	标准差	标准误		处理	均值	10%显著水平	5%显著水平	1%极显著水平
73	LXD	5D	ABA	变12	1.13885	1.06891	1.19077	1.13284		S1	3	1.13284	0.0408381	0.0235779		S1	1.13284	b	b	B
74	LXD	5D	H2O	变12	1.32104	1.3164	1.22913	1.28886		S2	3	1.28886	0.0898221	0.0518588		S2	1.28886	b	b	B
79	LXD	5D	ABA	变15	1.32453	1.35587	1.19387	1.29142		S3	3	1.29142	0.126731	0.0731684		S3	1.29142	b	b	B
80	LXD	5D	H2O	变15	1.40416	1.30595	1.30015	1.33675		S4	3	1.33675	0.0503216	0.0290532		S4	1.33675	b	b	B
85	LXD	5D	ABA	对照	2.3668	2.0547	2.08488	2.16879		S5	3	2.16879	0.132115	0.0762765		S5	2.16879	a	a	A
86	LXD	5D	H2O	对照	2.25271	1.99201	2.63435	2.29302		S6	3	2.29302	0.286945	0.165668		S6	2.29302	a	a	A
										处理	样本数	均值	标准差	标准误		处理	均值	10%显著水平	5%显著水平	1%极显著水平
4	TJH	1D	ABA	变12	1.93861	1.5416	2.17045	1.88356		S1	3	1.88356	0.261785	0.151142		S1	1.88356	a	a	A
5	TJH	1D	H2O	变12	1.15013	1.36431	1.14299	1.21914		S2	3	1.21914	0.183305	0.105831		S2	1.21914	b	b	A
10	TJH	1D	ABA	变15	1.48217	1.64066	1.87593	1.66625		S3	3	1.66625	0.116225	0.0671027		S3	1.66625	a	ab	A
11	TJH	1D	H2O	变15	1.55828	2.02738	1.60575	1.73047		S4	3	1.73047	0.299391	0.172853		S4	1.73047	a	ab	A
16	TJH	1D	ABA	对照	2.01125	1.43945	2.32169	1.92413		S5	3	1.92413	0.390145	0.22525		S5	1.92413	a	a	A
17	TJH	1D	H2O	对照	1.68787	1.92369	1.69019	1.76725		S6	3	1.76725	0.189951	0.109668		S6	1.76725	a	a	A
										处理	样本数	均值	标准差	标准误		处理	均值	10%显著水平	5%显著水平	1%极显著水平
22	TJH	2D	ABA	变12	1.30443	1.22718	1.32872	1.28678		S1	3	1.28678	0.118648	0.0685015		S1	1.28678	c	c	B
23	TJH	2D	H2O	变12	1.42172	1.31563	1.44029	1.39255		S2	3	1.39255	0.10568	0.0610143		S2	1.39255	c	bc	B
28	TJH	2D	ABA	变15	1.22585	1.13033	1.56947	1.30855		S3	3	1.30855	0.121228	0.0699913		S3	1.30855	c	c	B
29	TJH	2D	H2O	变15	1.54718	1.28622	1.70258	1.51199		S4	3	1.51199	0.041548	0.0239877		S4	1.51199	bc	bc	AB
34	TJH	2D	ABA	对照	1.93165	1.47557	2.23192	1.87971		S5	3	1.87971	0.211028	0.121837		S5	1.87971	a	a	A
35	TJH	2D	H2O	对照	1.88389	1.48382	1.65305	1.67359		S6	3	1.67359	0.166364	0.0960504		S6	1.67359	ab	ab	AB
										处理	样本数	均值	标准差	标准误		处理	均值	10%显著水平	5%显著水平	1%极显著水平
40	TJH	3D	ABA	变12	1.20357	1.06743	1.11673	1.12924		S1	3	1.12924	0.014267	0.00823707		S1	1.12924	b	b	B
41	TJH	3D	H2O	变12	1.13175	1.11565	1.30301	1.18347		S2	3	1.18347	0.118773	0.0685734		S2	1.18347	b	b	B
46	TJH	3D	ABA	变15	1.06914	1.08075	1.15651	1.10213		S3	3	1.10213	0.0888697	0.051309		S3	1.10213	b	b	B
47	TJH	3D	H2O	变15	1.24586	1.36361	1.22585	1.27844		S4	3	1.27844	0.139021	0.0802639		S4	1.27844	b	b	B
52	TJH	3D	ABA	对照	2.83432	1.98737	1.95288	2.25819		S5	3	2.25819	0.442158	0.25528		S5	2.25819	a	a	A
53	TJH	3D	H2O	对照	1.94226	1.95553	2.27526	2.05768		S6	3	2.05768	0.201129	0.116122		S6	2.05768	a	a	A
										处理	样本数	均值	标准差	标准误		处理	均值	10%显著水平	5%显著水平	1%极显著水平
58	TJH	4D	ABA	变12	1.13626	1.08449	1.03816	1.08631		S1	3	1.08631	0.146718	0.0847079		S1	1.08631	b	b	B
59	TJH	4D	H2O	变12	1.13408	1.19683	1.16665	1.16585		S2	3	1.16585	0.118043	0.0681524		S2	1.16585	b	b	B
64	TJH	4D	ABA	变15	0.966802	1.1166	1.00884	1.03075		S3	3	1.03075	0.15851	0.0915161		S3	1.03075	b	b	B
65	TJH	4D	H2O	变15	1.30148	1.22833	1.06306	1.19762		S4	3	1.19762	0.221909	0.128119		S4	1.19762	b	b	B
70	TJH	4D	ABA	对照	2.32169	2.36813	2.86404	2.51795		S5	3	2.51795	0.200318	0.115654		S5	2.51795	a	a	A
71	TJH	4D	H2O	对照	2.81947	2.39908	3.48718	2.90191		S6	3	2.90191	0.442947	0.255736		S6	2.90191	a	a	A
										处理	样本数	均值	标准差	标准误		处理	均值	10%显著水平	5%显著水平	1%极显著水平
76	TJH	5D	ABA	变12	1.31292	1.16085	1.22476	1.23284		S1	3	1.23284	0.177231	0.102324		S1	1.23284	c	c	B
77	TJH	5D	H2O	变12	1.52446	1.66698	1.53589	1.57578		S2	3	1.57578	0.0314277	0.0181448		S2	1.57578	bc	bc	B
82	TJH	5D	ABA	变15	1.32368	1.41026	1.25488	1.3296		S3	3	1.3296	0.0708034	0.0408784		S3	1.3296	c	bc	B
83	TJH	5D	H2O	变15	1.49017	1.59578	1.11988	1.40194		S4	3	1.40194	0.22639	0.130706		S4	1.40194	bc	bc	B
88	TJH	5D	ABA	对照	1.56431	1.74359	1.71573	1.67454		S5	3	1.67454	0.0596245	0.0344242		S5	1.67454	b	b	B
89	TJH	5D	H2O	对照	1.99798	2.84175	2.7266	2.52211		S6	3	2.52211	0.378583	0.218575		S6	2.52211	a	a	A
