# Supplementary material for: Foliar spraying exogenous ABA resists chilling stress on adzuki beans (Vigna angularis)
Source: PLoS One. 2024 Sep 9;19(9):e0304628. doi: 10.1371/journal.pone.0304628 (PMC11383210; doi:10.1371/journal.pone.0304628)
Supplement: S1 Data — (ZIP) [file pone.0304628.s001.zip › Data/The ratio of SOD to POD.xlsx]

## Sheet: ABA 方差分析
			最大值	1.396
										处理	样本数	均值	标准差	标准误		处理	均值	10%显著水平	5%显著水平	1%极显著水平
1	LXD	1D	ABA	变12	61.4124	60.0984	59.4955	60.3355		S1	3	60.3355	1.25952	0.727182		S1	60.3355	c	c	BC
2	LXD	1D	H2O	变12	69.6508	68.8199	70.6877	69.7195		S2	3	69.7195	0.351754	0.203085		S2	69.7195	b	b	AB
7	LXD	1D	ABA	变15	55.1582	54.7607	53.9013	54.6068		S3	3	54.6068	1.11426	0.643321		S3	54.6068	d	c	C
8	LXD	1D	H2O	变15	73.2681	67.5016	82.0036	74.2578		S4	3	74.2578	6.71216	3.87527		S4	74.2578	ab	ab	A
13	LXD	1D	ABA	对照	77.5361	82.4955	75.5882	78.54		S5	3	78.54	4.1584	2.40086		S5	78.54	a	a	A
14	LXD	1D	H2O	对照	78.1018	77.2844	76.4955	77.2939		S6	3	77.2939	1.18643	0.684988		S6	77.2939	a	a	A
										处理	样本数	均值	标准差	标准误		处理	均值	10%显著水平	5%显著水平	1%极显著水平
19	LXD	2D	ABA	变12	53.3048	52.7233	55.7612	53.9297		S1	3	53.9297	0.558246	0.322303		S1	53.9297	d	d	D
20	LXD	2D	H2O	变12	59.792	58.2654	66.3524	61.4699		S2	3	61.4699	2.65032	1.53016		S2	61.4699	c	c	C
25	LXD	2D	ABA	变15	54.2717	55.9875	56.9589	55.7393		S3	3	55.7393	1.78528	1.03073		S3	55.7393	d	d	CD
26	LXD	2D	H2O	变15	68.558	68.6581	70.6496	69.2886		S4	3	69.2886	0.984289	0.56828		S4	69.2886	b	b	B
31	LXD	2D	ABA	对照	79.8605	74.5519	81.8656	78.7593		S5	3	78.7593	2.11965	1.22378		S5	78.7593	a	a	A
32	LXD	2D	H2O	对照	82.7433	78.1566	78.2627	79.7209		S6	3	79.7209	3.1882	1.84071		S6	79.7209	a	a	A
										处理	样本数	均值	标准差	标准误		处理	均值	10%显著水平	5%显著水平	1%极显著水平
37	LXD	3D	ABA	变12	55.1165	54.7167	53.3243	54.3858		S1	3	54.3858	0.68337	0.394544		S1	54.3858	d	d	C
38	LXD	3D	H2O	变12	58.7186	56.8116	58.505	58.0117		S2	3	58.0117	0.878898	0.507432		S2	58.0117	c	c	C
43	LXD	3D	ABA	变15	56.7338	54.7431	55.6319	55.7029		S3	3	55.7029	0.610678	0.352575		S3	55.7029	d	cd	C
44	LXD	3D	H2O	变15	67.9169	67.424	69.6759	68.3389		S4	3	68.3389	1.4419	0.832481		S4	68.3389	b	b	B
49	LXD	3D	ABA	对照	77.4848	75.7714	71.9481	75.0681		S5	3	75.0681	2.46726	1.42447		S5	75.0681	a	a	A
50	LXD	3D	H2O	对照	72.3334	73.7667	73.8439	73.3147		S6	3	73.3147	1.35389	0.781667		S6	73.3147	a	a	A
										处理	样本数	均值	标准差	标准误		处理	均值	10%显著水平	5%显著水平	1%极显著水平
55	LXD	4D	ABA	变12	53.7334	55.5549	53.4443	54.2442		S1	3	54.2442	0.9268	0.535088		S1	54.2442	d	d	D
56	LXD	4D	H2O	变12	59.5963	59.6495	58.3386	59.1948		S2	3	59.1948	0.890306	0.514018		S2	59.1948	c	c	C
61	LXD	4D	ABA	变15	55.1119	55.6032	56.5692	55.7614		S3	3	55.7614	0.643084	0.371285		S3	55.7614	d	d	D
62	LXD	4D	H2O	变15	68.8199	68.7805	68.3381	68.6462		S4	3	68.6462	0.529988	0.305988		S4	68.6462	b	b	B
67	LXD	4D	ABA	对照	75.9747	79.2776	78.2327	77.8283		S5	3	77.8283	1.29404	0.747116		S5	77.8283	a	a	A
68	LXD	4D	H2O	对照	78.7928	77.8146	80.1834	78.9302		S6	3	78.9302	1.33963	0.773437		S6	78.9302	a	a	A
										处理	样本数	均值	标准差	标准误		处理	均值	10%显著水平	5%显著水平	1%极显著水平
73	LXD	5D	ABA	变12	55.0415	53.1134	53.8371	53.9973		S1	3	53.9973	0.745867	0.430627		S1	53.9973	d	c	C
74	LXD	5D	H2O	变12	58.2078	57.3127	56.4736	57.3314		S2	3	57.3314	0.29144	0.168263		S2	57.3314	c	c	C
79	LXD	5D	ABA	变15	54.6021	56.7161	55.3677	55.562		S3	3	55.562	1.90199	1.09812		S3	55.562	cd	c	C
80	LXD	5D	H2O	变15	66.8648	66.9988	64.7545	66.206		S4	3	66.206	0.88964	0.513634		S4	66.206	b	b	B
85	LXD	5D	ABA	对照	79.3658	76.012	78.4896	77.9558		S5	3	77.9558	1.61871	0.934561		S5	77.9558	a	a	A
86	LXD	5D	H2O	对照	80.608	75.8862	72.6717	76.3886		S6	3	76.3886	2.88626	1.66638		S6	76.3886	a	a	A
										处理	样本数	均值	标准差	标准误		处理	均值	10%显著水平	5%显著水平	1%极显著水平
4	TJH	1D	ABA	变12	78.0323	78.8041	73.6638	76.8334		S1	3	76.8334	0.755716	0.436313		S1	76.8334	c	c	B
5	TJH	1D	H2O	变12	81.6476	87.316	81.4183	83.4606		S2	3	83.4606	1.97534	1.14046		S2	83.4606	b	b	B
10	TJH	1D	ABA	变15	76.7466	78.7519	77.7084	77.7356		S3	3	77.7356	2.17494	1.2557		S3	77.7356	c	c	B
11	TJH	1D	H2O	变15	83.1082	84.4115	82.5812	83.367		S4	3	83.367	1.53703	0.887404		S4	83.367	b	b	B
16	TJH	1D	ABA	对照	112.63	114.583	100.852	109.355		S5	3	109.355	5.16803	2.98376		S5	109.355	a	a	A
17	TJH	1D	H2O	对照	108.024	107.191	106.574	107.263		S6	3	107.263	2.07546	1.19827		S6	107.263	a	a	A
										处理	样本数	均值	标准差	标准误		处理	均值	10%显著水平	5%显著水平	1%极显著水平
22	TJH	2D	ABA	变12	78.8728	81.5693	82.4998	80.9806		S1	3	80.9806	1.10099	0.635656		S1	80.9806	bc	b	B
23	TJH	2D	H2O	变12	79.6888	78.6917	78.4804	78.9536		S2	3	78.9536	2.08779	1.20538		S2	78.9536	bc	b	B
28	TJH	2D	ABA	变15	76.5699	75.8068	76.0953	76.1573		S3	3	76.1573	1.89274	1.09277		S3	76.1573	c	b	B
29	TJH	2D	H2O	变15	83.9147	80.7039	81.1824	81.9337		S4	3	81.9337	3.21724	1.85747		S4	81.9337	b	b	B
34	TJH	2D	ABA	对照	103.514	107.314	107.132	105.987		S5	3	105.987	0.87024	0.502433		S5	105.987	a	a	A
35	TJH	2D	H2O	对照	93.7758	110.139	102.217	102.044		S6	3	102.044	6.69142	3.86329		S6	102.044	a	a	A
										处理	样本数	均值	标准差	标准误		处理	均值	10%显著水平	5%显著水平	1%极显著水平
40	TJH	3D	ABA	变12	76.8234	74.0668	82.3873	77.7592		S1	3	77.7592	2.66968	1.54134		S1	77.7592	b	b	B
41	TJH	3D	H2O	变12	81.0805	80.4073	81.1453	80.8777		S2	3	80.8777	1.26273	0.729036		S2	80.8777	b	b	B
46	TJH	3D	ABA	变15	77.7556	80.4278	79.0778	79.0871		S3	3	79.0871	2.37642	1.37202		S3	79.0871	b	b	B
47	TJH	3D	H2O	变15	82.7918	76.3303	80.9453	80.0224		S4	3	80.0224	2.79983	1.61648		S4	80.0224	b	b	B
52	TJH	3D	ABA	对照	111.15	108.578	102.207	107.312		S5	3	107.312	5.95288	3.4369		S5	107.312	a	a	A
53	TJH	3D	H2O	对照	94.1703	97.7765	110.316	100.754		S6	3	100.754	7.18319	4.14722		S6	100.754	a	a	A
										处理	样本数	均值	标准差	标准误		处理	均值	10%显著水平	5%显著水平	1%极显著水平
58	TJH	4D	ABA	变12	78.0464	79.474	79.6974	79.0726		S1	3	79.0726	1.8496	1.06787		S1	79.0726	b	b	B
59	TJH	4D	H2O	变12	86.1647	86.7958	84.8474	85.936		S2	3	85.936	1.48724	0.85866		S2	85.936	b	b	B
64	TJH	4D	ABA	变15	78.7957	81.6437	81.5656	80.6683		S3	3	80.6683	1.77191	1.02301		S3	80.6683	b	b	B
65	TJH	4D	H2O	变15	87.024	87.7379	84.5477	86.4365		S4	3	86.4365	1.59855	0.922924		S4	86.4365	b	b	B
70	TJH	4D	ABA	对照	97.7555	113.67	112.315	107.914		S5	3	107.914	7.78408	4.49414		S5	107.914	a	a	A
71	TJH	4D	H2O	对照	113.918	114.016	99.6338	109.189		S6	3	109.189	7.52833	4.34649		S6	109.189	a	a	A
										处理	样本数	均值	标准差	标准误		处理	均值	10%显著水平	5%显著水平	1%极显著水平
76	TJH	5D	ABA	变12	80.9896	79.7909	84.338	81.7062		S1	3	81.7062	4.13169	2.38543		S1	81.7062	c	b	B
77	TJH	5D	H2O	变12	86.1651	86.2694	85.6475	86.0273		S2	3	86.0273	2.08947	1.20636		S2	86.0273	bc	b	B
82	TJH	5D	ABA	变15	83.6005	80.7926	82.1607	82.1846		S3	3	82.1846	1.74005	1.00462		S3	82.1846	c	b	B
83	TJH	5D	H2O	变15	91.4323	85.8233	88.2917	88.5158		S4	3	88.5158	2.05648	1.18731		S4	88.5158	b	b	B
88	TJH	5D	ABA	对照	112.63	103.805	97.1742	104.536		S5	3	104.536	5.47397	3.1604		S5	104.536	a	a	A
89	TJH	5D	H2O	对照	103.122	103.808	93.217	100.049		S6	3	100.049	4.53581	2.61875		S6	100.049	a	a	A
